# Supplementary material for: Phylogenetic diversity of 200+ isolates of the ectomycorrhizal fungus Cenococcum geophilum associated with Populus trichocarpa soils in the Pacific Northwest, USA and comparison to globally distributed representatives
Source: PLoS One. 2021 Jan 6;16(1):e0231367. doi: 10.1371/journal.pone.0231367 (PMC7787446; doi:10.1371/journal.pone.0231367)
Supplement: S1 Table — The overall isolation success rate of C. geophilum from 105 soil samples was 46%. Total C. geophilum isolates >0 are bolded in the Total Cenococcum column. (XLSX) [file pone.0231367.s002.xlsx]

## Sheet: Sheet1
Site ID	Isolation River Site	Total Sclerotia	Total Cenococcum	% Success
Clatskanie	Clatskanie River	8	0	0
CO1	Columbia River	6	1	16.6667
CO2		6	1	16.6667
CO3		1	1	100
CO4		5	0	0
CO5		7	1	14.2857
CO6		3	0	0
CO7		0	0	0
CO8		0	0	0
CO9		2	0	0
CO10		20	0	0
CO11		20	9	45
CO12		0	0	0
CO13		20	7	35
CO14		3	1	33.3333
CO15		0	0	0
Oregon #1		14	0	0
Oregon #1		3	0	0
Oregon #2		14	0	0
Oregon #2		20	1	5
POR2		14	0	0
POR2		20	0	0
POR2		20	0	0
POR4		20	3	15
POR4		16	4	25
CZ1	Cowlitz River	2	0	0
CZ2		0	0	0
CZ3		5	0	0
WF1	Lake Whatcom	20	11	55
WF2		20	4	20
WF3		20	1	5
Daybreak Park #3	Lewis River	16	2	12.5
Daybreak Park #4		19	1	5.26316
Daybreak Park #4		13	1	7.69231
Lewisville County Park #1		4	0	0
Lewisville County Park #1		6	0	0
Lewisville Park #2		5	0	0
Lewisville Park #2		10	2	20
Paradise Point		25	7	28
NI1	Nisqually River	0	0	0
NI2		14	1	7.14286
NI3		2	0	0
NK1	Nooksack River	0	0	0
NK2		20	1	5
NK3		10	2	20
NK4		0	0	0
NK5		0	0	0
NK6		0	0	0
PU1	Puyallup River	20	0	0
PU2		4	1	25
PU3		3	2	66.6667
PU4		3	0	0
PU5		21	14	66.6667
PU6		5	0	0
PWA1		5	0	0
PWA1		10	1	10
PWA2		1	0	0
PWA2		7	0	0
PWA2		7	1	14.2857
PWA3		7	0	0
PWA3		7	0	0
POR3	Sandy River	4	0	0
POR3		24	1	4.16667
POR3		12	2	16.6667
SA1		5	1	20
SA2		8	2	25
SA3		20	2	10
SA4		2	0	0
SA5		8	2	25
SA6		0	0	0
SA7		5	0	0
SA8		8	1	12.5
SA9		2	0	0
POR1	Santiam River	2	0	0
POR1		15	0	0
POR1		12	1	8.33333
SK1	Skagit River	2	2	100
SK2		1	0	0
SK3		1	0	0
SK4		0	0	0
SK5		8	3	37.5
SK6		3	1	33.3333
SK7		1	0	0
SK8		3	0	0
SK9		0	0	0
SY1	Skykomish River	20	9	45
SY2		20	7	35
SY3		27	0	0
SY4		24	0	0
SY5		10	2	20
SY6		43	4	9.30233
SH1	Snohomish River	5	0	0
SH2		0	0	0
SH3		0	0	0
SN1	Snoqualmie River	6	1	16.6667
SN2		20	1	5
SN3		0	0	0
SN4		14	0	0
SN5		17	0	0
SN6		20	4	20
SN7		20	1	5
SN8		2	0	0
SN9		11	1	9.09091
TO1	Toutle River	19	7	36.8421
TO2		0	0	0
TO3		23	8	34.7826
TO4		20	4	20
TO5		6	1	16.6667
TO6		5	0	0
TO7		8	0	0
TO8		20	0	0
TO9		14	4	28.5714
WH1	White River	20	15	75
WH2		16	9	56.25
WH3		5	0	0
WH4		8	5	62.5
WH5		20	20	100
WH6		20	8	40
Corvalis	Willamette River	20	1	5
WI1		20	7	35
WI2		5	0	0
WI3		0	0	0
WI4		8	2	25
WI5		10	1	10
WI6		0	0	0
WI7		20	14	70
WI8		0	0	0
WI9		3	0	0
WI10		0	0	0
WI11		0	0	0
WI12		0	0	0
WI13		2	0	0
WI14		0	0	0
WI15		0	0	0
WI16		29	0	0
WI17		0	0	0
WI18		5	0	0
