# Supplementary material for: Phylogenetic diversity of 200+ isolates of the ectomycorrhizal fungus Cenococcum geophilum associated with Populus trichocarpa soils in the Pacific Northwest, USA and comparison to globally distributed representatives
Source: PLoS One. 2021 Jan 6;16(1):e0231367. doi: 10.1371/journal.pone.0231367 (PMC7787446; doi:10.1371/journal.pone.0231367)
Supplement: S2 Table — Bootstrap values of >85% are bolded. Unresolved isolates or isolates not grouped into a nested clade are designated with a dash (-). The ITS and GAPDH GenBank accession numbers are included. (XLSX) [file pone.0231367.s003.xlsx]

## Sheet: PNW Clade, BS, Posterior Values
PNW Strain ID	Isolation River Site	PNW Clade	GAPDH ML Analysis Nested Clade	Bootstrap Support Value (%)	Posterior Probability (%)	ITS GenBank Accession Number	GAPDH GenBank Accession Number
1.58	Reference Genome	-	-	-	-	-	-
CO2_71.1	Columbia River	10	-	86.8	80	MT174042	MT235294
CO1_76.10		6	-	93.3	100	MT174043	MT235293
CO11_112.1		9	-	85.1	100	MT174039	MT235297
CO11_112.2		-	-	-		MT174038	MT235298
CO11_112.3		-	-	-		MT174037	MT235299
CO11_112.5		-	-	-		MT174036	MT235300
CO11_112.6		-	-	-		MT174035	MT235301
CO11_112.7		-	-	-		MT174034	MT235302
CO11_112.9		-	-	-		MT174033	MT235303
CO13_113.2		-	-	-		MT174032	MT235304
CO13_113.3		-	-	-		MT174031	MT235305
CO13_113.4		14	-	94.3	91	MT174030	MT235306
CO13_113.5		14	-	94.3	91	MT174029	MT235307
CO13_113.6		15	-	88.9	94	MT174028	MT235286
CO13_113.8		-	-	-		MT174027	MT235308
CO13_113.9		15	-	88.9	94	MT174026	MT235287
CO14_103.1		4	-	82.2	100	MT174025	MT235503
CO3_82.1		-				MT174041	MT235295
CO5_94.1		4	4.1	95.7	100	MT174040	MT235296
OR2_41.1		-	-			MT174013	MT235320
POR4_12.2		6	-	93.3	100	MT174001	MT235332
POR4_12.4		6	-	93.3	100	MT174000	MT235333
POR4_12.5		6	-	93.3	100	MT173999	MT235334
POR4_12.6		6	-	93.3	100	MT173998	MT235335
POR4_17.1		11	-	98.6	100	MT173997	MT235336
POR4_17.2		11	-	98.6	100	MT173996	MT235337
POR4_17.3		6	-	93.3	100	MT173995	MT235338
DBPark3_27.1	Lewis River	-	-	-		MT174023	MT235310
DBPark3_27.2		-	-	-		MT174022	MT235311
DBPark4_28.1		3	-	86.9	100	MT174021	MT235312
DBPark4_36.1		-	-	-		MT174020	MT235313
LewPark2_26.1		11	-	98.6	100	MT174019	MT235314
LewPark3_26.2		11	-	98.6	100	MT174018	MT235315
ParPoint_25.1		10	-	86.8	80	MT174012	MT235321
ParPoint_25.2		6	-	93.3	100	MT174011	MT235322
ParPoint_25.3		6	-	93.3	100	MT174010	MT235323
ParPoint_25.4		6	-	93.3	100	MT174009	MT235324
ParPoint_25.5		6	-	93.3	100	MT174008	MT235325
ParPoint_25.6		6	-	93.3	100	MT174007	MT235326
ParPoint_25.7		6	-	93.3	100	MT174006	MT235327
WF1_84.2	Lake Whatcom	10	-	86.2	80	MT173911	MT235411
WF1_84.3		8	8.1	99.8	100	MT173910	MT235496
WF1_84.4		8	8.1	99.8	100	MT173909	MT235497
WF1_84.5		8	8.1	99.8	100	MT173908	MT235498
WF1_84.6		8	-	93.2	100	MT173907	MT235499
WF1_84.7		8	8.1	99.8	100	MT173906	MT235500
WF1_84.8		-	-	-		MT173905	MT235504
WF1_84.9		10	-	86.8	80	MT173904	MT235412
WF1_84.10		10	-	86.8	80	MT173903	MT235413
WF1_84.11		10	-	86.8	80	MT173902	MT235414
WF1_84.12		7	-	94.7	100	MT173901	MT235415
WF2_131.3		-	-	-		MT173900	MT235416
WF2_131.4		12	-	98.6	100	MT173899	MT235289
WF2_131.5		12	-	98.6	100	MT173898	MT235290
WF2_131.6		12	-	98.6	100	-	MT235291
WF3_101.1		-	-	91.7	90	MT173897	MT235417
NI2_89.1	Nisqualla River	11	-	98.6	100	MT174017	MT235316
NK2_128.1	Nooksack River	4	-	82.2	100	MT174016	MT235317
NK3_43.1		12	-	98.6	100	MT174015	MT235318
NK3_43.2		12	-	98.6	100	MT174014	MT235319
PU2_108.1	Puyallup River	-	-	-		MT173994	MT235339
PU3_117.2		-	-	-		MT173993	MT235279
PU5_60.1		11	-	98.6	100	MT173992	MT235340
PU5_60.2		11	-	98.6	100	MT173991	MT235341
PU5_60.3		11	-	98.6	100	MT173990	MT235342
PU5_60.4		11	-	98.6	100	MT173989	MT235343
PU5_60.5		11	-	98.6	100	MT173988	MT235344
PU5_60.6		11	-	98.6	100	MT173987	MT235345
PU5_60.7		11	-	98.6	100	MT173986	MT235346
PU5_60.8		11	-	98.6	100	MT173985	MT235347
PU5_60.9		11	-	98.6	100	MT173984	MT235348
PU5_60.10		11	-	98.6	100	MT173983	MT235349
PU5_60.11		11	-	98.6	100	MT173982	MT235350
PU5_60.12		11	-	98.6	100	MT173981	MT235351
PU5_60.13		11	-	98.6	100	MT173980	MT235352
PU5_60.14		11	-	98.6	100	MT173979	MT235353
PWA1_7.1		-	-	-		MT173978	MT235277
PWA2_8.1		-	-	-		MT173977	MT235354
POR3_6.2	Sandy River	-	-	91.7	90	MT174004	MT235329
POR3_13.1		-	-	91.7	90	MT174003	MT235330
POR3_13.2		-	-	-		MT174002	MT235331
SA1_74.1		-	-	-		MT173976	MT235355
SA2_70.2		-	-	-		MT173975	MT235356
SA2_70.3		-	-	-		MT173974	MT235357
SA3_75.2		10	-	86.8	80	MT173973	MT235358
SA3_75.4		10	-	86.8	80	MT173972	MT235359
SA5_67.1		11	-	98.6	100	MT173971	MT235360
SA5_67.2		10	-	86.8	80	MT173970	MT235361
POR1_10.3	Santiam River	11	-	98.6	100	MT174005	MT235328
SK1_120.1	Skagit River	9	-	85.1	100	MT173969	MT235280
SK5_85.1		8	8.1	99.8	100	MT173968	MT235495
SK5_85.2		-	-	-		MT173967	MT235362
SK5_85.3		-	-	-		MT173966	MT235292
SK6_132.2		12	-	98.6	100	-	MT235288
SY1_50.1	Skykomish River	-	-	-		MT173957	MT235371
SY1_50.2		4	4.1	95.7	100	MT173956	MT235372
SY1_50.3		-	-	-		MT173955	MT235373
SY1_50.4		10	-	86.8	80	MT173954	MT235374
SY1_50.5		-	-	-		MT173953	MT235375
SY1_50.6		-	-	-		MT173952	MT235376
SY1_50.7		-	-	-		MT173951	MT235377
SY1_50.8		-	-	-		MT173950	MT235378
SY1_50.9		5	-	91.9	70	MT173949	MT235379
SY2_46.1		-	-	-		MT173948	MT235380
SY2_46.3		-	-	-		MT173947	MT235381
SY2_46.5		-	-	-		MT173946	MT235382
SY2_46.7		-	-	-		MT173945	MT235383
SY2_46.11		11	-	98.6	100	MT173944	MT235384
SY2_46.12		11	-	98.6	100	MT173943	MT235385
SY2_46.13		10	-	86.8	80	MT173942	MT235386
SY5_45.1		-	-	-		MT173941	MT235278
SY5_45.3		-	-	-		MT173940	MT235387
SY6_37.3		3	-	86.9	100	MT173939	MT235388
SY6_37.4		3	-	86.9	100	MT173938	MT235389
SY6_37.5		-	-	-		MT173937	MT235390
SY6_37.6		-	-	-		MT173936	MT235391
SN1_63.1	Snohomish River	1	-	97.6	100	MT173965	MT235363
SN2_59.1		13	-	99.9	100	MT173964	MT235364
SN6_55.1		2	-	98.1	100	MT173963	MT235365
SN6_55.2		-	-	-		MT173962	MT235366
SN6_55.3		-	-	-		MT173961	MT235367
SN6_55.4		-	-	-		MT173960	MT235368
SN7_47.1		2	-	98.1	100	MT173959	MT235369
SN9_48.1		-	-	-		MT173958	MT235370
TO1_99.1	Toutle River	9	-	85.1	100	MT173935	MT235392
TO1_98.6		11	-	98.6	100	MT173934	MT235393
TO1_99.4		11	-	98.6	100	MT173933	MT235394
TO1_99.5		11	-	98.6	100	MT173932	MT235395
TO1_99.6		11	-	98.6	100	MT173931	MT235396
TO1_99.8		11	-	98.6	100	MT173930	MT235397
TO1_99.9		11	-	98.6	100	MT173929	MT235281
TO3_32.1		11	-	98.6	100	MT173928	MT235398
TO3_32.2		5	-	91.9	70	MT173927	MT235399
TO3_32.3		5	-	91.9	70	MT173926	MT235400
TO3_32.4		5	-	91.9	70	MT173925	MT235401
TO3_32.6		5	-	91.9	70	MT173924	MT235402
TO3_32.7		5	-	91.9	70	MT173923	MT235403
TO3_32.8		5	-	91.9	70	MT173922	MT235404
TO3_32.9		5	-	91.9	70	MT173921	MT235405
TO4_90.2		11	-	98.6	100	MT173920	MT235282
TO4_90.3		11	-	98.6	100	MT173919	MT235283
TO4_90.4		11	-	98.6	100	MT173918	MT235284
TO4_90.5		11	-	98.6	100	MT173917	MT235285
TO5_107.1		1	-	97.6	100	MT173916	MT235406
TO9_93.1		9	-	85.1	100	MT173915	MT235407
TO9_93.2		7	-	94.7	100	MT173914	MT235408
TO9_93.3		7	-	94.7	100	MT173913	MT235409
TO9_93.4		7	-	94.7	100	MT173912	MT235410
WH1_62.1	White River	-	-	-		MT173896	MT235418
WH1_62.2		-	-	-		MT173895	MT235419
WH1_62.3		-	-	-		MT173894	MT235420
WH1_62.4		-	-	-		MT173893	MT235421
WH1_62.5		-	-	-		MT173892	MT235422
WH1_62.6		-	-	-		MT173891	MT235423
WH1_62.7		-	-	-		MT173890	MT235424
WH1_62.8		-	-	-		MT173889	MT235425
WH1_62.9		-	-	-		MT173888	MT235426
WH1_62.10		-	-	-		MT173887	MT235427
WH1_62.11		-	-	-		MT173886	MT235428
WH1_62.12		-	-	-		MT173885	MT235429
WH1_62.13		-	-	-		MT173884	MT235430
WH1_62.14		-	-	-		MT173883	MT235431
WH1_62.15		-	-	-		MT173882	MT235432
WH2_54.2		-	-	-		MT173881	MT235433
WH2_54.3		-	-	-		MT173880	MT235434
WH2_54.4		-	-	-		MT173879	MT235435
WH2_54.5		-	-	-		MT173878	MT235436
WH2_54.6		-	-	-		MT173877	MT235437
WH2_54.7		-	-	-		MT173876	MT235438
WH2_54.8		-	-	-		MT173875	MT235439
WH2_54.9		-	-	-		MT173874	MT235440
WH2_54.10		11	-	98.6	100	MT173873	MT235441
WH4_58.1		10	-	86.8	80	MT173872	MT235442
WH4_58.3		-	-	-		MT173871	MT235443
WH4_58.4		-	-	-		MT173870	MT235444
WH4_58.5		-	-	-		MT173869	MT235445
WH4_58.6		11	-	98.6	100	MT173868	MT235446
WH5_56.2		10	-	86.8	80	MT173867	MT235447
WH5_56.3		10	-	86.8	80	MT173866	MT235448
WH5_56.4		10	-	86.8	80	MT173865	MT235449
WH5_56.5		10	-	86.8	80	MT173864	MT235450
WH5_56.6		10	-	86.8	80	MT173863	MT235451
WH5_56.7		-	-	-		MT173862	MT235452
WH5_56.8		-	-	-		MT173861	MT235453
WH5_56.10		13	-	99.9	100	MT173860	MT235454
WH5_56.11		-	-	-		MT173859	MT235455
WH5_56.12		10	-	86.8	80	MT173858	MT235456
WH5_56.13		10	-	86.8	80	MT173857	MT235457
WH5_56.14		10	-	86.8	80	MT173856	MT235458
WH5_56.15		10	-	86.8	80	MT173855	MT235459
WH5_56.16		10	-	86.8	80	MT173854	MT235460
WH5_56.17		10	-	86.8	80	MT173853	MT235461
WH5_56.18		10	-	86.8	80	MT173852	MT235462
WH5_56.19		10	-	86.8	80	MT173851	MT235463
WH6_64.1		9	-	85.1	100	MT173850	MT235464
WH6_64.2		9	-	85.1	100	MT173849	MT235465
WH6_64.3		9	-	85.1	100	MT173848	MT235466
WH6_64.4		9	-	85.1	100	MT173847	MT235467
WH6_64.5		9	-	85.1	100	MT173846	MT235468
WH6_64.6		10	-	86.8	80	MT173845	MT235469
WH6_64.7		9	-	85.1	100	MT173844	MT235470
WH6_64.8		-	-	-		MT173843	MT235501
Corvalis_24.1	Willamette River	11	-	98.6	100	MT174024	MT235309
WI1_102.3		10	-	86.8	80	MT173842	MT235471
WI1_102.4		10	-	86.8	80	MT173841	MT235472
WI1_102.5		10	-	86.8	80	MT173840	MT235473
WI1_102.7		10	-	86.8	80	MT173839	MT235474
WI1_102.8		10	-	86.8	80	MT173838	MT235475
WI1_102.9		10	-	86.8	80	MT173837	MT235476
WI1_102.10		-	-	-		MT173836	MT235477
WI18_80.1		-	-	-		MT173818	MT235494
WI4_133.2		-	-	-		MT173835	MT235478
WI4_133.3		-	-	-		MT173834	MT235479
WI5_138.1		-	-	91.7	90	MT173833	MT235480
WI7_83.1		10	-	86.8	80	MT173832	MT235481
WI7_83.2		10	-	86.8	80	MT173831	MT235482
WI7_83.3		10	-	86.8	80	MT173830	MT235483
WI7_83.4		10	-	86.8	80	MT173829	MT235484
WI7_83.5		10	-	86.8	80	MT173828	MT235485
WI7_83.6		10	-	86.8	80	MT173827	MT235486
WI7_83.7		10	-	86.8	80	MT173826	MT235487
WI7_83.8		10	-	86.8	80	MT173825	MT235488
WI7_83.9		8	8.1	99.8	80	MT173824	MT235502
WI7_83.10		10	-	86.8	80	MT173823	MT235489
WI7_83.11		10	-	86.8	80	MT173822	MT235490
WI7_83.12		10	-	86.8	80	MT173821	MT235491
WI7_83.13		10	-	86.8	80	MT173820	MT235492
WI7_83.14		11	-	98.6	100	MT173819	MT235493
