# Supplementary material for: Phylogenetic diversity of 200+ isolates of the ectomycorrhizal fungus Cenococcum geophilum associated with Populus trichocarpa soils in the Pacific Northwest, USA and comparison to globally distributed representatives
Source: PLoS One. 2021 Jan 6;16(1):e0231367. doi: 10.1371/journal.pone.0231367 (PMC7787446; doi:10.1371/journal.pone.0231367)
Supplement: S3 Table — Groupings implicated or identified in previous studies are indicate as follows: D [15,35]; dFP [24]; M [26]; and O [25]. Strongly supported clades designated in this study are designated with V. Clades V16-V19 represent newly designated clades within the global C. geophilum population. Bootstrap support values of >85% are bolded. Isolates not grouped into a nested clade are designated with a dash (-). (XLSX) [file pone.0231367.s004.xlsx]

## Sheet: CLADES MERGED
Strain ID	Isolation Country/Region	GP Analysis Clade	GP Analysis Nested Clade	Bootstrap Support Value (%)	Posterior Probability (%)
Am1-1	France	D1	-	100	100
Am2-1	France		-	100	100
2-11-3	Browns Valley, CA, US	D2	-	98.3	100
2-4-2	Browns Valley, CA, US		-	98.3	100
2-14-4	Browns Valley, CA, US		-	98.3	100
1-5-2	Browns Valley, CA, US		-	98.3	100
1-5-3	Browns Valley, CA, US		-	98.3	100
2-10-3	Browns Valley, CA, US		-	98.3	100
3-1-2	Browns Valley, CA, US		-	98.3	100
3-1-5	Browns Valley, CA, US		-	98.3	100
3-2-1	Browns Valley, CA, US		-	98.3	100
3-4-1	Browns Valley, CA, US		-	98.3	100
3-5-2	Browns Valley, CA, US		-	98.3	100
3-7-5	Browns Valley, CA, US		-	98.3	100
3-9-1	Browns Valley, CA, US		-	98.3	100
3-9-2	Browns Valley, CA, US		-	98.3	100
3-10-1	Browns Valley, CA, US		-	98.3	100
3-10-4	Browns Valley, CA, US		-	98.3	100
3-10-6	Browns Valley, CA, US		-	98.3	100
3-17-1	Browns Valley, CA, US		-	98.3	100
3-17-2	Browns Valley, CA, US		-	98.3	100
3-19-2	Browns Valley, CA, US		-	98.3	100
3-19-3	Browns Valley, CA, US		-	98.3	100
3-10-2	Browns Valley, CA, US		D2.1	86.6	100
3-15-6	Browns Valley, CA, US		D2.1	86.6	100
1.58	Switzerland	dFP1	-	97.9	100
1.061	Switzerland		-	97.9	100
1.057	Switzerland		-	97.9	100
1.058	Switzerland		-	97.9	100
1.064	Switzerland		-	97.9	100
H1-3	France	M1	-	98.8	100
H4-1	France		-	98.8	100
428R	Spain	M2	-	88.3	100
175M	Spain		-	88.3	100
619M	Spain		-	88.3	100
537M	Spain	M3	-	81.8	98
217M	Spain		-	81.8	98
747M	Spain		-	81.8	98
CDM188	Florida/Georgia, US	M4	-	80	99
CG14	Alabama, US		-	80	99
GF2034	Florida/Georgia, US		-	80	99
CM058	Florida/Georgia, US		-	80	99
LWg2010	Florida/Georgia, US		-	80	99
CAA001	Florida/Georgia, US		M4.1	97.7	99
CAA032	Florida/Georgia, US		M4.1	97.7	99
CSW027r	Florida/Georgia, US		M4.2.1	99.4	99
GF2021	Florida/Georgia, US		M4.2.1	99.4	99
CAA021	Florida/Georgia, US		M4.2.2	82.1	99
BAb1017	Florida/Georgia, US		M4.2.2	82.1	99
CBA008r	Florida/Georgia, US		M4.2.2	82.1	99
CBA004r	Florida/Georgia, US		M4.2.3	97.2	99
SW2b004	Florida/Georgia, US		M4.2.3	97.2	99
LW5023	Florida/Georgia, US		M4.2.3	88.5	99
Lwg1006	Florida/Georgia, US		M4.2.3	88.5	99
LWg3003	Florida/Georgia, US		M4.2.3	88.5	99
LWg3004	Florida/Georgia, US		M4.2.4	86.8	99
LWg3002	Florida/Georgia, US		M4.2.4	86.8	99
LWg3011	Florida/Georgia, US		M4.2.4	86.8	99
A04-1	Japan	MI	-	89.3	91
A04-2	Japan		-	89.3	91
A04-3	Japan		-	89.3	91
A10-1	Japan		-	89.3	91
A11-3	Japan		-	89.3	91
A14-1	Japan		-	89.3	91
A15-1	Japan		-	89.3	91
A17-1	Japan		-	89.3	91
A17-2	Japan		-	89.3	91
A18-1	Japan		-	89.3	91
A18-2	Japan		-	89.3	91
A22-1	Japan		-	89.3	91
A23-1	Japan		-	89.3	91
A24-1	Japan		-	89.3	91
A24-3	Japan		-	89.3	91
A26-1	Japan		-	89.3	91
A27-2	Japan		-	89.3	91
A27-3	Japan		-	89.3	91
A29-1	Japan		-	89.3	91
A29-2	Japan		-	89.3	91
A32-2	Japan		-	89.3	91
A32-3	Japan		-	89.3	91
A36-1	Japan		-	89.3	91
A37-2	Japan		-	89.3	91
A42-1	Japan		-	89.3	91
A42-2	Japan		-	89.3	91
A44-1	Japan		-	89.3	91
A44-2	Japan		-	89.3	91
A45-2	Japan		-	89.3	91
A47-1	Japan		-	89.3	91
A47-2	Japan		-	89.3	91
A47-3	Japan		-	89.3	91
A48-1	Japan		-	89.3	91
A51-1	Japan		-	89.3	91
A51-2	Japan		-	89.3	91
A51-3	Japan		-	89.3	91
A51-4	Japan		-	89.3	91
A55-2	Japan		-	89.3	91
A58-1	Japan		-	89.3	91
A59-1	Japan		-	89.3	91
Ao01-1	Japan		-	89.3	91
Ao03-1	Japan		-	89.3	91
Ao03-3	Japan		-	89.3	91
Ao05-1	Japan		-	89.3	91
Ao05-2	Japan		-	89.3	91
Ao10-1	Japan		-	89.3	91
Ao11-1	Japan		-	89.3	91
Ao14-1	Japan		-	89.3	91
Ao25-1	Japan		-	89.3	91
Ao26-1	Japan		-	89.3	91
Ao27-1	Japan		-	89.3	91
Ao28-1	Japan		-	89.3	91
Ao34-1	Japan		-	89.3	91
Ao37-1	Japan		-	89.3	91
Ao39-1	Japan		-	89.3	91
Ao41-1	Japan		-	89.3	91
AoS08-1	Japan		-	89.3	91
AoS10-1	Japan		-	89.3	91
AoS13-1	Japan		-	89.3	91
I01-1	Japan		-	89.3	91
I05-1	Japan		-	89.3	91
I08-1	Japan		-	89.3	91
I08-2	Japan		-	89.3	91
I08-3	Japan		-	89.3	91
I10-1r	Japan		-	89.3	91
I11-1	Japan		-	89.3	91
I14-1	Japan		-	89.3	91
I15-1	Japan		-	89.3	91
I23-1	Japan		-	89.3	91
I23-2	Japan		-	89.3	91
I23-3	Japan		-	89.3	91
I24-1	Japan		-	89.3	91
I34-1	Japan		-	89.3	91
I39-1	Japan		-	89.3	91
I44-1	Japan		-	89.3	91
I53-1	Japan		-	89.3	91
I55-1	Japan		-	89.3	91
I59-3	Japan		-	89.3	91
I59-4	Japan		-	89.3	91
I60-1	Japan		-	89.3	91
I60-2	Japan		-	89.3	91
I60-3	Japan		-	89.3	91
K18-1	Japan		-	89.3	91
K19-1	Japan		-	89.3	91
K20-1	Japan		-	89.3	91
K21-1	Japan		-	89.3	91
K22-1	Japan		-	89.3	91
K23-1	Japan		-	89.3	91
K24-1	Japan		-	89.3	91
K26-1	Japan		-	89.3	91
K27-1	Japan		-	89.3	91
K28-1	Japan		-	89.3	91
K29-1	Japan		-	89.3	91
K29-2	Japan		-	89.3	91
K30-1	Japan		-	89.3	91
K31-2	Japan		-	89.3	91
K32-1	Japan		-	89.3	91
K33-1	Japan		-	89.3	91
K33-2	Japan		-	89.3	91
K34-1	Japan		-	89.3	91
K35-1	Japan		-	89.3	91
K36-1	Japan		-	89.3	91
K37-1	Japan		-	89.3	91
K38-1	Japan		-	89.3	91
K39-1	Japan		-	89.3	91
K40-1	Japan		-	89.3	91
K41-1	Japan		-	89.3	91
K42-1	Japan		-	89.3	91
K45-1	Japan		-	89.3	91
M03-2	Japan		-	89.3	91
M04-1	Japan		-	89.3	91
M05-2	Japan		-	89.3	91
M06-1	Japan		-	89.3	91
M06-2	Japan		-	89.3	91
M06-3	Japan		-	89.3	91
M09-1	Japan		-	89.3	91
M09-2	Japan		-	89.3	91
M09-3	Japan		-	89.3	91
M15-1	Japan		-	89.3	91
M15-2	Japan		-	89.3	91
M15-3	Japan		-	89.3	91
M15-4	Japan		-	89.3	91
M23-1	Japan		-	89.3	91
M23-2	Japan		-	89.3	91
M26-1	Japan		-	89.3	91
M30-2	Japan		-	89.3	91
M34-1	Japan		-	89.3	91
M35-1	Japan		-	89.3	91
M38-1	Japan		-	89.3	91
M40-3	Japan		-	89.3	91
M41-3	Japan		-	89.3	91
M42-1	Japan		-	89.3	91
M42-3	Japan		-	89.3	91
M45-3	Japan		-	89.3	91
M46-2	Japan		-	89.3	91
M46-3	Japan		-	89.3	91
M47-1	Japan		-	89.3	91
M56-1	Japan		-	89.3	91
M57-1	Japan		-	89.3	91
M57-2	Japan		-	89.3	91
SM02-1	Japan		-	89.3	91
SM04-1	Japan		-	89.3	91
SM04-2	Japan		-	89.3	91
SM04-3	Japan		-	89.3	91
SM05-1	Japan		-	89.3	91
SM14-1	Japan		-	89.3	91
SM24-1	Japan		-	89.3	91
SM24-2	Japan		-	89.3	91
SM24-3	Japan		-	89.3	91
SM30-1	Japan		-	89.3	91
SM34-1	Japan		-	89.3	91
SM36-1	Japan		-	89.3	91
SM36-2	Japan		-	89.3	91
SM36-3	Japan		-	89.3	91
SM43-1	Japan		-	89.3	91
SM44-1	Japan		-	89.3	91
SM44-2	Japan		-	89.3	91
SM44-3	Japan		-	89.3	91
SM46-1	Japan		-	89.3	91
SM55-1	Japan		-	89.3	91
SM56-1	Japan		-	89.3	91
SM57-1	Japan		-	89.3	91
SS09-1	Japan		-	89.3	91
SS14-1	Japan		-	89.3	91
SS15-1	Japan		-	89.3	91
SS16-1	Japan		-	89.3	91
SS18-1	Japan		-	89.3	91
SS20-1	Japan		-	89.3	91
SS20-2	Japan		-	89.3	91
SS20-3	Japan		-	89.3	91
SS30-1	Japan		-	89.3	91
SS37-1	Japan		-	89.3	91
SS40-1	Japan		-	89.3	91
SS40-2	Japan		-	89.3	91
SS40-3	Japan		-	89.3	91
SS45-1	Japan		-	89.3	91
SS51-2	Japan		-	89.3	91
SS52-2	Japan		-	89.3	91
SS56-1	Japan		-	89.3	91
SS56-2	Japan		-	89.3	91
SS56-3	Japan		-	89.3	91
SS57-1	Japan		-	89.3	91
SS58-1	Japan		-	89.3	91
SS59-1	Japan		-	89.3	91
T01-1	Japan		-	89.3	91
T01-2	Japan		-	89.3	91
T01-3	Japan		-	89.3	91
T04-1	Japan		-	89.3	91
T05-1	Japan		-	89.3	91
T05-2	Japan		-	89.3	91
T05-4	Japan		-	89.3	91
T10-1	Japan		-	89.3	91
T11-1	Japan		-	89.3	91
T12-1	Japan		-	89.3	91
T14-1	Japan		-	89.3	91
T15-1	Japan		-	89.3	91
T17	Japan		-	89.3	91
T21-1	Japan		-	89.3	91
T22-1	Japan		-	89.3	91
T22-2	Japan		-	89.3	91
T22-3	Japan		-	89.3	91
T23-1	Japan		-	89.3	91
T24-2	Japan		-	89.3	91
T26-1	Japan		-	89.3	91
T26-2	Japan		-	89.3	91
T31-1	Japan		-	89.3	91
T31-2	Japan		-	89.3	91
T31-3	Japan		-	89.3	91
T35-1	Japan		-	89.3	91
T36-2	Japan		-	89.3	91
T39-1	Japan		-	89.3	91
T42-1	Japan		-	89.3	91
T43-1	Japan		-	89.3	91
T43-3	Japan		-	89.3	91
T44-1	Japan		-	89.3	91
T46-1	Japan		-	89.3	91
T49-2	Japan		-	89.3	91
T52-3	Japan		-	89.3	91
T53-2	Japan		-	89.3	91
T53-3	Japan		-	89.3	91
A38-1	Japan	MII	-	99.2	100
Ao43-1	Japan		-	99.2	100
Ao43-2	Japan		-	99.2	100
Ao40-1	Japan	MIII	-	99.7	100
AoS11-1	Japan		-	99.7	100
GF3013	Florida/Georgia, US	O1	-	-	100
OS13007	Florida/Georgia, US		-	-	100
Coc2005	Florida/Georgia, US		-	-	100
OS11	Florida/Georgia, US		-	-	100
CSR003	Florida/Georgia, US		-	-	100
BAb1010	Florida/Georgia, US		-	-	100
SL21041	Florida/Georgia, US		-	-	100
OS13001	Florida/Georgia, US		-	-	100
OS22001	Florida/Georgia, US		-	-	100
BA4b031	Florida/Georgia, US		-	-	100
CLW041	Florida/Georgia, US		-	-	100
Coc2011	Florida/Georgia, US		-	-	100
CM039	Florida/Georgia, US		-	-	100
CGR008	Florida/Georgia, US		-	-	100
Coc2013	Florida/Georgia, US		-	-	100
CC010	Florida/Georgia, US		-	-	100
Coc1002	Florida/Georgia, US		-	-	100
CGR017	Florida/Georgia, US		-	-	100
OS21009	Florida/Georgia, US		-	-	100
1-5-4	Browns Valley, CA, US		O1.1	95.5	100
Coc4021	Florida/Georgia, US		O1.1	95.5	100
SW2b008	Florida/Georgia, US		O1.2	96.1	100
BAa1002	Florida/Georgia, US		O1.2	96.1	100
BAb1016	Florida/Georgia, US		O1.2	96.1	100
SL21025	Florida/Georgia, US		O1.3	82.5	100
BAa1003	Florida/Georgia, US		O1.3	82.5	100
CC007	Florida/Georgia, US		O1.3	82.5	100
Coc3007	Florida/Georgia, US		O1.3	82.5	100
OS42002	Florida/Georgia, US		O1.3	82.5	100
CC009	Florida/Georgia, US	O2	-	97.9	99
OS42004	Florida/Georgia, US		-	97.9	99
BAa1005	Florida/Georgia, US		-	97.9	99
OS21018	Florida/Georgia, US		-	97.9	99
OS41035	Florida/Georgia, US		-	97.9	99
CC022r	Florida/Georgia, US	O3		100	100
Sfl001r	Florida/Georgia, US			100	100
CAC046	Florida/Georgia, US			100	100
CC041r	Florida/Georgia, US			100	100
CC043r	Florida/Georgia, US			100	100
Sfl012r	Florida/Georgia, US			100	100
CC030	Florida/Georgia, US	O4	-	-	100
CC035	Florida/Georgia, US		-	-	100
CNL005	Florida/Georgia, US		-	-	100
I-3	Oregon		-	-	100
I-1	Oregon		-	-	100
I-2	Oregon		-	-	100
PeOR003	Oregon		-	-	100
CC006	Florida/Georgia, US		-	-	100
CAC078	Florida/Georgia, US		-	-	100
CGA010	Florida/Georgia, US		-	-	100
Coc3006	Florida/Georgia, US		-	-	100
CGA001	Florida/Georgia, US		-	-	100
CAC055	Florida/Georgia, US		-	-	100
SW4b007	Florida/Georgia, US		-	-	100
COS005r	Florida/Georgia, US		-	-	100
SW2b007	Florida/Georgia, US		-	-	100
CAC017	Florida/Georgia, US		-	-	100
GF2007	Florida/Georgia, US		-	-	100
Coc2009	Florida/Georgia, US		-	-	100
BAb1011	Florida/Georgia, US		-	-	100
GF2040	Florida/Georgia, US		-	-	100
CAC019	Florida/Georgia, US		-	-	100
CGR014	Florida/Georgia, US		-	-	100
CNL003	Florida/Georgia, US		-	-	100
CNL002	Florida/Georgia, US		-	-	100
Coc2010	Florida/Georgia, US		-	-	100
GF2033	Florida/Georgia, US		-	-	100
BAb1009	Florida/Georgia, US		-	-	100
CNL004	Florida/Georgia, US		-	-	100
CLW027	Florida/Georgia, US		-	-	100
CLW030r	Florida/Georgia, US		-	-	100
CAC072	Florida/Georgia, US		O4.1	95.5	100
OS32012	Florida/Georgia, US		O4.1	95.5	100
CGR003	Florida/Georgia, US		O4.1	95.5	100
OS31002	Florida/Georgia, US		O4.1	95.5	100
CSR001	Florida/Georgia, US		O4.1	95.5	100
SL1005	Florida/Georgia, US		O4.1	95.5	100
Coc2012	Florida/Georgia, US		O4.2	86.7	100
Coc2006	Florida/Georgia, US		O4.2	86.7	100
Coc2008	Florida/Georgia, US		O4.2	86.7	100
CLW020	Florida/Georgia, US		O4.3	88	100
GF2031	Florida/Georgia, US		O4.3	88	100
CAC003	Florida/Georgia, US	O5	-	86.2	100
CAC029	Florida/Georgia, US		-	86.2	100
GF2035	Florida/Georgia, US		-	86.2	100
GF2037	Florida/Georgia, US		-	86.2	100
CGR009	Florida/Georgia, US		-	86.2	100
CLW026	Florida/Georgia, US		-	86.2	100
LW5031	Florida/Georgia, US		-	86.2	100
CAC011	Florida/Georgia, US		-	86.2	100
LW4005	Florida/Georgia, US		-	86.2	100
CAC060	Florida/Georgia, US		-	86.2	100
CC034	Florida/Georgia, US		-	86.2	100
CLW035	Florida/Georgia, US		-	86.2	100
LW5026	Florida/Georgia, US		-	86.2	100
BAa1011	Florida/Georgia, US		-	94.2	100
CLW052	Florida/Georgia, US		-	94.2	100
BAb1013	Florida/Georgia, US		-	94.2	100
CLW028	Florida/Georgia, US		-	94.2	100
BAa3001	Florida/Georgia, US		-	94.2	100
CLW002	Florida/Georgia, US		-	94.2	100
BAa1007	Florida/Georgia, US		-	94.2	100
CAA004	Florida/Georgia, US		-	94.2	100
CLW048	Florida/Georgia, US		-	94.2	100
CM054	Florida/Georgia, US		-	94.2	100
BAb1002	Florida/Georgia, US		-	94.2	100
SW4Bb017	Florida/Georgia, US		-	94.2	100
LWg2003	Florida/Georgia, US		-	94.2	100
2S-10	Florida/Georgia, US		-	94.2	100
LWg3010	Florida/Georgia, US		-	94.2	100
CM050	Florida/Georgia, US		-	94.2	100
CSW005r	Florida/Georgia, US		-	94.2	100
SW4bb005	Florida/Georgia, US		-	94.2	100
Coc4020	Florida/Georgia, US		-	94.2	100
CC003	Florida/Georgia, US		-	94.2	100
Lwg1003	Florida/Georgia, US		-	94.2	100
CSW028r	Florida/Georgia, US		-	94.2	100
LWg3012	Florida/Georgia, US		-	94.2	100
GF3012	Florida/Georgia, US		O5.1	100	100
CLW007	Florida/Georgia, US		O5.1	100	100
CLW043	Florida/Georgia, US		O5.1	100	100
CM013	Florida/Georgia, US		O5.1	100	100
CM052	Florida/Georgia, US		O5.1	100	100
CAA007	Florida/Georgia, US	O6	-	99.5	100
LW5025	Florida/Georgia, US		-	99.5	100
SN1_63.1	Pacific Northwest, US	V1	-	95.6	100
TO5_107.1	Pacific Northwest, US		-	95.6	100
POR4_17.1	Pacific Northwest, US	V11	-	98.6	100
POR4_17.2	Pacific Northwest, US		-	98.6	100
LewPark2_26.1	Pacific Northwest, US		-	98.6	100
LewPark3_26.2	Pacific Northwest, US		-	98.6	100
NI2_89.1	Pacific Northwest, US		-	98.6	100
PU5_60.1	Pacific Northwest, US		-	98.6	100
PU5_60.2	Pacific Northwest, US		-	98.6	100
PU5_60.3	Pacific Northwest, US		-	98.6	100
PU5_60.4	Pacific Northwest, US		-	98.6	100
PU5_60.5	Pacific Northwest, US		-	98.6	100
PU5_60.6	Pacific Northwest, US		-	98.6	100
PU5_60.7	Pacific Northwest, US		-	98.6	100
PU5_60.8	Pacific Northwest, US		-	98.6	100
PU5_60.9	Pacific Northwest, US		-	98.6	100
PU5_60.10	Pacific Northwest, US		-	98.6	100
PU5_60.11	Pacific Northwest, US		-	98.6	100
PU5_60.12	Pacific Northwest, US		-	98.6	100
PU5_60.13	Pacific Northwest, US		-	98.6	100
PU5_60.14	Pacific Northwest, US		-	98.6	100
SA5_67.1	Pacific Northwest, US		-	98.6	100
POR1_10.3	Pacific Northwest, US		-	98.6	100
SY2_46.11	Pacific Northwest, US		-	98.6	100
SY2_46.12	Pacific Northwest, US		-	98.6	100
TO1_98.6	Pacific Northwest, US		-	98.6	100
TO1_99.4	Pacific Northwest, US		-	98.6	100
TO1_99.5	Pacific Northwest, US		-	98.6	100
TO1_99.6	Pacific Northwest, US		-	98.6	100
TO1_99.8	Pacific Northwest, US		-	98.6	100
TO1_99.9	Pacific Northwest, US		-	98.6	100
TO3_32.1	Pacific Northwest, US		-	98.6	100
TO4_90.2	Pacific Northwest, US		-	98.6	100
TO4_90.3	Pacific Northwest, US		-	98.6	100
TO4_90.4	Pacific Northwest, US		-	98.6	100
TO4_90.5	Pacific Northwest, US		-	98.6	100
WH2_54.10	Pacific Northwest, US		-	98.6	100
WH4_58.6	Pacific Northwest, US		-	98.6	100
Corvalis_24.1	Pacific Northwest, US		-	98.6	100
WI7_83.14	Pacific Northwest, US		-	98.6	100
WF2_131.4	Pacific Northwest, US	V12	-	99.3	100
WF2_131.5	Pacific Northwest, US		-	99.3	100
WF2_131.6	Pacific Northwest, US		-	99.3	100
NK3_43.1	Pacific Northwest, US		-	99.3	100
NK3_43.2	Pacific Northwest, US		-	99.3	100
SK6_132.2	Pacific Northwest, US		-	99.3	100
SN2_59.1	Pacific Northwest, US	V13	-	99.6	100
WH5_56.10	Pacific Northwest, US		-	99.6	100
CO13_113.4	Pacific Northwest, US	V14	-	95.6	100
CO13_113.5	Pacific Northwest, US		-	95.6	100
CO13_113.6	Pacific Northwest, US	V15	-	89	100
CO13_113.9	Pacific Northwest, US		-	89	100
CGLESPAC 51.52	Switzerland	V16	V16.1	99.8	100
CGSCA 51.07	Switzerland		V16.1	99.8	100
CAA027	Florida/Georgia, US		V16.2	87.1	100
BAb1014	Florida/Georgia, US		V16.2	87.1	100
BAb1018	Florida/Georgia, US		V16.2	87.1	100
COS033r	Florida/Georgia, US		V16.2	87.1	100
CSW006r	Florida/Georgia, US		V16.2	87.1	100
CNL001	Florida/Georgia, US		V16.2	87.1	100
CSW001r	Florida/Georgia, US		V16.2	87.1	100
CNL006	Florida/Georgia, US		V16.2	87.1	100
Sfl006r	Florida/Georgia, US		V16.2	87.1	100
54CG	Holland			98	100
COS006r	Florida/Georgia, US			98	100
OS32006	Florida/Georgia, US			98	100
1.094	Poland			98	100
COS036r	Florida/Georgia, US			98	100
1.096	Poland			98	100
Td2-1	France			98	100
Td4-4	France			98	100
JM28	Sweden			98	100
CGBAARN	Holland			98	100
Td3-1	France			98	100
3-6-3	Browns Valley, CA, US	V17	-	94.2	100
LWg2008	Florida/Georgia, US		-	94.2	100
Cre1-1	France	V18	-	95	100
Cre2-1	France		-	95	100
1.005	Switzerland	V19		98.5	100
CGTAR 51.04	Switzerland			98.5	100
SN6_55.1	Pacific Northwest, US	V2	-	96.4	100
SN7_47.1	Pacific Northwest, US		-	96.4	100
CO5_94.1	Pacific Northwest, US	V4.1	-	96.3	100
SY1_50.2	Pacific Northwest, US		-	96.3	100
SY1_50.9	Pacific Northwest, US	V5	-	90.1	100
TO3_32.2	Pacific Northwest, US		-	90.1	100
TO3_32.3	Pacific Northwest, US		-	90.1	100
TO3_32.4	Pacific Northwest, US		-	90.1	100
TO3_32.6	Pacific Northwest, US		-	90.1	100
TO3_32.7	Pacific Northwest, US		-	90.1	100
TO3_32.8	Pacific Northwest, US		-	90.1	100
TO3_32.9	Pacific Northwest, US		-	90.1	100
CO1_76.10	Pacific Northwest, US	V6	-	90.3	100
POR4_12.2	Pacific Northwest, US		-	91	100
POR4_12.4	Pacific Northwest, US		-	91	100
POR4_12.5	Pacific Northwest, US		-	91	100
POR4_12.6	Pacific Northwest, US		-	91	100
POR4_17.3	Pacific Northwest, US		-	91	100
ParPoint_25.2	Pacific Northwest, US		-	91	100
ParPoint_25.3	Pacific Northwest, US		-	91	100
ParPoint_25.4	Pacific Northwest, US		-	91	100
ParPoint_25.5	Pacific Northwest, US		-	91	100
ParPoint_25.6	Pacific Northwest, US		-	91	100
ParPoint_25.7	Pacific Northwest, US		-	91	100
WF1_84.12	Pacific Northwest, US	V7	-	95	100
TO9_93.2	Pacific Northwest, US		-	95	100
TO9_93.3	Pacific Northwest, US		-	95	100
TO9_93.4	Pacific Northwest, US		-	95	100
WF1_84.6	Pacific Northwest, US	V8	-	91.4	100
CAA022	Florida/Georgia, US		-	93	100
WF1_84.3	Pacific Northwest, US		V8.1	99.5	100
WF1_84.4	Pacific Northwest, US		V8.1	99.5	100
WF1_84.5	Pacific Northwest, US		V8.1	99.5	100
WF1_84.7	Pacific Northwest, US		V8.1	99.5	100
SK5_85.1	Pacific Northwest, US		V8.1	99.5	100
WI7_83.9	Pacific Northwest, US		V8.1	99.5	100
CAA006	Florida/Georgia, US		V8.2	95	100
CLW001	Florida/Georgia, US		V8.2	95	100
CLW033	Florida/Georgia, US		V8.2	95	100

## Sheet: SORTED BY CLADE
Strain ID	Isolation Country/Region	GP Analysis Clade	GP Analysis Nested Clade	Bootstrap Support Value (%)	Posterior Probability (%)
Am1-1	France	D1	-	100	100
Am2-1	France	D1	-	100	100
2-11-3	Browns Valley, CA, US	D2	-	98.3	100
2-4-2	Browns Valley, CA, US	D2	-	98.3	100
2-14-4	Browns Valley, CA, US	D2	-	98.3	100
1-5-2	Browns Valley, CA, US	D2	-	98.3	100
1-5-3	Browns Valley, CA, US	D2	-	98.3	100
2-10-3	Browns Valley, CA, US	D2	-	98.3	100
3-1-2	Browns Valley, CA, US	D2	-	98.3	100
3-1-5	Browns Valley, CA, US	D2	-	98.3	100
3-2-1	Browns Valley, CA, US	D2	-	98.3	100
3-4-1	Browns Valley, CA, US	D2	-	98.3	100
3-5-2	Browns Valley, CA, US	D2	-	98.3	100
3-7-5	Browns Valley, CA, US	D2	-	98.3	100
3-9-1	Browns Valley, CA, US	D2	-	98.3	100
3-9-2	Browns Valley, CA, US	D2	-	98.3	100
3-10-1	Browns Valley, CA, US	D2	-	98.3	100
3-10-4	Browns Valley, CA, US	D2	-	98.3	100
3-10-6	Browns Valley, CA, US	D2	-	98.3	100
3-17-1	Browns Valley, CA, US	D2	-	98.3	100
3-17-2	Browns Valley, CA, US	D2	-	98.3	100
3-19-2	Browns Valley, CA, US	D2	-	98.3	100
3-19-3	Browns Valley, CA, US	D2	-	98.3	100
3-10-2	Browns Valley, CA, US	D2	D2.1	86.6	100
3-15-6	Browns Valley, CA, US	D2	D2.1	86.6	100
1.58	Switzerland	dFP1	-	97.9	100
1.061	Switzerland	dFP1	-	97.9	100
1.057	Switzerland	dFP1	-	97.9	100
1.058	Switzerland	dFP1	-	97.9	100
1.064	Switzerland	dFP1	-	97.9	100
H1-3	France	M1	-	98.8	100
H4-1	France	M1	-	98.8	100
428R	Spain	M2	-	88.3	100
175M	Spain	M2	-	88.3	100
619M	Spain	M2	-	88.3	100
537M	Spain	M3	-	81.8	98
217M	Spain	M3	-	81.8	98
747M	Spain	M3	-	81.8	98
CDM188	Florida/Georgia, US	M4	-	80	99
CG14	Alabama, US	M4	-	80	99
GF2034	Florida/Georgia, US	M4	-	80	99
CM058	Florida/Georgia, US	M4	-	80	99
LWg2010	Florida/Georgia, US	M4	-	80	99
CAA001	Florida/Georgia, US	M4	M4.1	97.7	99
CAA032	Florida/Georgia, US	M4	M4.1	97.7	99
CSW027r	Florida/Georgia, US	M4	M4.2.1	99.4	99
GF2021	Florida/Georgia, US	M4	M4.2.1	99.4	99
CAA021	Florida/Georgia, US	M4	M4.2.2	82.1	99
BAb1017	Florida/Georgia, US	M4	M4.2.2	82.1	99
CBA008r	Florida/Georgia, US	M4	M4.2.2	82.1	99
CBA004r	Florida/Georgia, US	M4	M4.2.3	97.2	99
SW2b004	Florida/Georgia, US	M4	M4.2.3	97.2	99
LW5023	Florida/Georgia, US	M4	M4.2.3	88.5	99
Lwg1006	Florida/Georgia, US	M4	M4.2.3	88.5	99
LWg3003	Florida/Georgia, US	M4	M4.2.3	88.5	99
LWg3004	Florida/Georgia, US	M4	M4.2.4	86.8	99
LWg3002	Florida/Georgia, US	M4	M4.2.4	86.8	99
LWg3011	Florida/Georgia, US	M4	M4.2.4	86.8	99
A04-1	Japan	MI	-	89.3	91
A04-2	Japan	MI	-	89.3	91
A04-3	Japan	MI	-	89.3	91
A10-1	Japan	MI	-	89.3	91
A11-3	Japan	MI	-	89.3	91
A14-1	Japan	MI	-	89.3	91
A15-1	Japan	MI	-	89.3	91
A17-1	Japan	MI	-	89.3	91
A17-2	Japan	MI	-	89.3	91
A18-1	Japan	MI	-	89.3	91
A18-2	Japan	MI	-	89.3	91
A22-1	Japan	MI	-	89.3	91
A23-1	Japan	MI	-	89.3	91
A24-1	Japan	MI	-	89.3	91
A24-3	Japan	MI	-	89.3	91
A26-1	Japan	MI	-	89.3	91
A27-2	Japan	MI	-	89.3	91
A27-3	Japan	MI	-	89.3	91
A29-1	Japan	MI	-	89.3	91
A29-2	Japan	MI	-	89.3	91
A32-2	Japan	MI	-	89.3	91
A32-3	Japan	MI	-	89.3	91
A36-1	Japan	MI	-	89.3	91
A37-2	Japan	MI	-	89.3	91
A42-1	Japan	MI	-	89.3	91
A42-2	Japan	MI	-	89.3	91
A44-1	Japan	MI	-	89.3	91
A44-2	Japan	MI	-	89.3	91
A45-2	Japan	MI	-	89.3	91
A47-1	Japan	MI	-	89.3	91
A47-2	Japan	MI	-	89.3	91
A47-3	Japan	MI	-	89.3	91
A48-1	Japan	MI	-	89.3	91
A51-1	Japan	MI	-	89.3	91
A51-2	Japan	MI	-	89.3	91
A51-3	Japan	MI	-	89.3	91
A51-4	Japan	MI	-	89.3	91
A55-2	Japan	MI	-	89.3	91
A58-1	Japan	MI	-	89.3	91
A59-1	Japan	MI	-	89.3	91
Ao01-1	Japan	MI	-	89.3	91
Ao03-1	Japan	MI	-	89.3	91
Ao03-3	Japan	MI	-	89.3	91
Ao05-1	Japan	MI	-	89.3	91
Ao05-2	Japan	MI	-	89.3	91
Ao10-1	Japan	MI	-	89.3	91
Ao11-1	Japan	MI	-	89.3	91
Ao14-1	Japan	MI	-	89.3	91
Ao25-1	Japan	MI	-	89.3	91
Ao26-1	Japan	MI	-	89.3	91
Ao27-1	Japan	MI	-	89.3	91
Ao28-1	Japan	MI	-	89.3	91
Ao34-1	Japan	MI	-	89.3	91
Ao37-1	Japan	MI	-	89.3	91
Ao39-1	Japan	MI	-	89.3	91
Ao41-1	Japan	MI	-	89.3	91
AoS08-1	Japan	MI	-	89.3	91
AoS10-1	Japan	MI	-	89.3	91
AoS13-1	Japan	MI	-	89.3	91
I01-1	Japan	MI	-	89.3	91
I05-1	Japan	MI	-	89.3	91
I08-1	Japan	MI	-	89.3	91
I08-2	Japan	MI	-	89.3	91
I08-3	Japan	MI	-	89.3	91
I10-1r	Japan	MI	-	89.3	91
I11-1	Japan	MI	-	89.3	91
I14-1	Japan	MI	-	89.3	91
I15-1	Japan	MI	-	89.3	91
I23-1	Japan	MI	-	89.3	91
I23-2	Japan	MI	-	89.3	91
I23-3	Japan	MI	-	89.3	91
I24-1	Japan	MI	-	89.3	91
I34-1	Japan	MI	-	89.3	91
I39-1	Japan	MI	-	89.3	91
I44-1	Japan	MI	-	89.3	91
I53-1	Japan	MI	-	89.3	91
I55-1	Japan	MI	-	89.3	91
I59-3	Japan	MI	-	89.3	91
I59-4	Japan	MI	-	89.3	91
I60-1	Japan	MI	-	89.3	91
I60-2	Japan	MI	-	89.3	91
I60-3	Japan	MI	-	89.3	91
K18-1	Japan	MI	-	89.3	91
K19-1	Japan	MI	-	89.3	91
K20-1	Japan	MI	-	89.3	91
K21-1	Japan	MI	-	89.3	91
K22-1	Japan	MI	-	89.3	91
K23-1	Japan	MI	-	89.3	91
K24-1	Japan	MI	-	89.3	91
K26-1	Japan	MI	-	89.3	91
K27-1	Japan	MI	-	89.3	91
K28-1	Japan	MI	-	89.3	91
K29-1	Japan	MI	-	89.3	91
K29-2	Japan	MI	-	89.3	91
K30-1	Japan	MI	-	89.3	91
K31-2	Japan	MI	-	89.3	91
K32-1	Japan	MI	-	89.3	91
K33-1	Japan	MI	-	89.3	91
K33-2	Japan	MI	-	89.3	91
K34-1	Japan	MI	-	89.3	91
K35-1	Japan	MI	-	89.3	91
K36-1	Japan	MI	-	89.3	91
K37-1	Japan	MI	-	89.3	91
K38-1	Japan	MI	-	89.3	91
K39-1	Japan	MI	-	89.3	91
K40-1	Japan	MI	-	89.3	91
K41-1	Japan	MI	-	89.3	91
K42-1	Japan	MI	-	89.3	91
K45-1	Japan	MI	-	89.3	91
M03-2	Japan	MI	-	89.3	91
M04-1	Japan	MI	-	89.3	91
M05-2	Japan	MI	-	89.3	91
M06-1	Japan	MI	-	89.3	91
M06-2	Japan	MI	-	89.3	91
M06-3	Japan	MI	-	89.3	91
M09-1	Japan	MI	-	89.3	91
M09-2	Japan	MI	-	89.3	91
M09-3	Japan	MI	-	89.3	91
M15-1	Japan	MI	-	89.3	91
M15-2	Japan	MI	-	89.3	91
M15-3	Japan	MI	-	89.3	91
M15-4	Japan	MI	-	89.3	91
M23-1	Japan	MI	-	89.3	91
M23-2	Japan	MI	-	89.3	91
M26-1	Japan	MI	-	89.3	91
M30-2	Japan	MI	-	89.3	91
M34-1	Japan	MI	-	89.3	91
M35-1	Japan	MI	-	89.3	91
M38-1	Japan	MI	-	89.3	91
M40-3	Japan	MI	-	89.3	91
M41-3	Japan	MI	-	89.3	91
M42-1	Japan	MI	-	89.3	91
M42-3	Japan	MI	-	89.3	91
M45-3	Japan	MI	-	89.3	91
M46-2	Japan	MI	-	89.3	91
M46-3	Japan	MI	-	89.3	91
M47-1	Japan	MI	-	89.3	91
M56-1	Japan	MI	-	89.3	91
M57-1	Japan	MI	-	89.3	91
M57-2	Japan	MI	-	89.3	91
SM02-1	Japan	MI	-	89.3	91
SM04-1	Japan	MI	-	89.3	91
SM04-2	Japan	MI	-	89.3	91
SM04-3	Japan	MI	-	89.3	91
SM05-1	Japan	MI	-	89.3	91
SM14-1	Japan	MI	-	89.3	91
SM24-1	Japan	MI	-	89.3	91
SM24-2	Japan	MI	-	89.3	91
SM24-3	Japan	MI	-	89.3	91
SM30-1	Japan	MI	-	89.3	91
SM34-1	Japan	MI	-	89.3	91
SM36-1	Japan	MI	-	89.3	91
SM36-2	Japan	MI	-	89.3	91
SM36-3	Japan	MI	-	89.3	91
SM43-1	Japan	MI	-	89.3	91
SM44-1	Japan	MI	-	89.3	91
SM44-2	Japan	MI	-	89.3	91
SM44-3	Japan	MI	-	89.3	91
SM46-1	Japan	MI	-	89.3	91
SM55-1	Japan	MI	-	89.3	91
SM56-1	Japan	MI	-	89.3	91
SM57-1	Japan	MI	-	89.3	91
SS09-1	Japan	MI	-	89.3	91
SS14-1	Japan	MI	-	89.3	91
SS15-1	Japan	MI	-	89.3	91
SS16-1	Japan	MI	-	89.3	91
SS18-1	Japan	MI	-	89.3	91
SS20-1	Japan	MI	-	89.3	91
SS20-2	Japan	MI	-	89.3	91
SS20-3	Japan	MI	-	89.3	91
SS30-1	Japan	MI	-	89.3	91
SS37-1	Japan	MI	-	89.3	91
SS40-1	Japan	MI	-	89.3	91
SS40-2	Japan	MI	-	89.3	91
SS40-3	Japan	MI	-	89.3	91
SS45-1	Japan	MI	-	89.3	91
SS51-2	Japan	MI	-	89.3	91
SS52-2	Japan	MI	-	89.3	91
SS56-1	Japan	MI	-	89.3	91
SS56-2	Japan	MI	-	89.3	91
SS56-3	Japan	MI	-	89.3	91
SS57-1	Japan	MI	-	89.3	91
SS58-1	Japan	MI	-	89.3	91
SS59-1	Japan	MI	-	89.3	91
T01-1	Japan	MI	-	89.3	91
T01-2	Japan	MI	-	89.3	91
T01-3	Japan	MI	-	89.3	91
T04-1	Japan	MI	-	89.3	91
T05-1	Japan	MI	-	89.3	91
T05-2	Japan	MI	-	89.3	91
T05-4	Japan	MI	-	89.3	91
T10-1	Japan	MI	-	89.3	91
T11-1	Japan	MI	-	89.3	91
T12-1	Japan	MI	-	89.3	91
T14-1	Japan	MI	-	89.3	91
T15-1	Japan	MI	-	89.3	91
T17	Japan	MI	-	89.3	91
T21-1	Japan	MI	-	89.3	91
T22-1	Japan	MI	-	89.3	91
T22-2	Japan	MI	-	89.3	91
T22-3	Japan	MI	-	89.3	91
T23-1	Japan	MI	-	89.3	91
T24-2	Japan	MI	-	89.3	91
T26-1	Japan	MI	-	89.3	91
T26-2	Japan	MI	-	89.3	91
T31-1	Japan	MI	-	89.3	91
T31-2	Japan	MI	-	89.3	91
T31-3	Japan	MI	-	89.3	91
T35-1	Japan	MI	-	89.3	91
T36-2	Japan	MI	-	89.3	91
T39-1	Japan	MI	-	89.3	91
T42-1	Japan	MI	-	89.3	91
T43-1	Japan	MI	-	89.3	91
T43-3	Japan	MI	-	89.3	91
T44-1	Japan	MI	-	89.3	91
T46-1	Japan	MI	-	89.3	91
T49-2	Japan	MI	-	89.3	91
T52-3	Japan	MI	-	89.3	91
T53-2	Japan	MI	-	89.3	91
T53-3	Japan	MI	-	89.3	91
A38-1	Japan	MII	-	99.2	100
Ao43-1	Japan	MII	-	99.2	100
Ao43-2	Japan	MII	-	99.2	100
Ao40-1	Japan	MIII	-	99.7	100
AoS11-1	Japan	MIII	-	99.7	100
GF3013	Florida/Georgia, US	O1	-	-	100
OS13007	Florida/Georgia, US	O1	-	-	100
Coc2005	Florida/Georgia, US	O1	-	-	100
OS11	Florida/Georgia, US	O1	-	-	100
CSR003	Florida/Georgia, US	O1	-	-	100
BAb1010	Florida/Georgia, US	O1	-	-	100
SL21041	Florida/Georgia, US	O1	-	-	100
OS13001	Florida/Georgia, US	O1	-	-	100
OS22001	Florida/Georgia, US	O1	-	-	100
BA4b031	Florida/Georgia, US	O1	-	-	100
CLW041	Florida/Georgia, US	O1	-	-	100
Coc2011	Florida/Georgia, US	O1	-	-	100
CM039	Florida/Georgia, US	O1	-	-	100
CGR008	Florida/Georgia, US	O1	-	-	100
Coc2013	Florida/Georgia, US	O1	-	-	100
CC010	Florida/Georgia, US	O1	-	-	100
Coc1002	Florida/Georgia, US	O1	-	-	100
CGR017	Florida/Georgia, US	O1	-	-	100
OS21009	Florida/Georgia, US	O1	-	-	100
1-5-4	Browns Valley, CA, US	O1	O1.1	95.5	100
Coc4021	Florida/Georgia, US	O1	O1.1	95.5	100
SW2b008	Florida/Georgia, US	O1	O1.2	96.1	100
BAa1002	Florida/Georgia, US	O1	O1.2	96.1	100
BAb1016	Florida/Georgia, US	O1	O1.2	96.1	100
SL21025	Florida/Georgia, US	O1	O1.3	82.5	100
BAa1003	Florida/Georgia, US	O1	O1.3	82.5	100
CC007	Florida/Georgia, US	O1	O1.3	82.5	100
Coc3007	Florida/Georgia, US	O1	O1.3	82.5	100
OS42002	Florida/Georgia, US	O1	O1.3	82.5	100
CC009	Florida/Georgia, US	O2	-	97.9	99
OS42004	Florida/Georgia, US	O2	-	97.9	99
BAa1005	Florida/Georgia, US	O2	-	97.9	99
OS21018	Florida/Georgia, US	O2	-	97.9	99
OS41035	Florida/Georgia, US	O2	-	97.9	99
CC022r	Florida/Georgia, US	O3		100	100
Sfl001r	Florida/Georgia, US	O3		100	100
CAC046	Florida/Georgia, US	O3		100	100
CC041r	Florida/Georgia, US	O3		100	100
CC043r	Florida/Georgia, US	O3		100	100
Sfl012r	Florida/Georgia, US	O3		100	100
CC030	Florida/Georgia, US	O4	-	-	100
CC035	Florida/Georgia, US	O4	-	-	100
CNL005	Florida/Georgia, US	O4	-	-	100
I-3	Oregon	O4	-	-	100
I-1	Oregon	O4	-	-	100
I-2	Oregon	O4	-	-	100
PeOR003	Oregon	O4	-	-	100
CC006	Florida/Georgia, US	O4	-	-	100
CAC078	Florida/Georgia, US	O4	-	-	100
CGA010	Florida/Georgia, US	O4	-	-	100
Coc3006	Florida/Georgia, US	O4	-	-	100
CGA001	Florida/Georgia, US	O4	-	-	100
CAC055	Florida/Georgia, US	O4	-	-	100
SW4b007	Florida/Georgia, US	O4	-	-	100
COS005r	Florida/Georgia, US	O4	-	-	100
SW2b007	Florida/Georgia, US	O4	-	-	100
CAC017	Florida/Georgia, US	O4	-	-	100
GF2007	Florida/Georgia, US	O4	-	-	100
Coc2009	Florida/Georgia, US	O4	-	-	100
BAb1011	Florida/Georgia, US	O4	-	-	100
GF2040	Florida/Georgia, US	O4	-	-	100
CAC019	Florida/Georgia, US	O4	-	-	100
CGR014	Florida/Georgia, US	O4	-	-	100
CNL003	Florida/Georgia, US	O4	-	-	100
CNL002	Florida/Georgia, US	O4	-	-	100
Coc2010	Florida/Georgia, US	O4	-	-	100
GF2033	Florida/Georgia, US	O4	-	-	100
BAb1009	Florida/Georgia, US	O4	-	-	100
CNL004	Florida/Georgia, US	O4	-	-	100
CLW027	Florida/Georgia, US	O4	-	-	100
CLW030r	Florida/Georgia, US	O4	-	-	100
CAC072	Florida/Georgia, US	O4	O4.1	95.5	100
OS32012	Florida/Georgia, US	O4	O4.1	95.5	100
CGR003	Florida/Georgia, US	O4	O4.1	95.5	100
OS31002	Florida/Georgia, US	O4	O4.1	95.5	100
CSR001	Florida/Georgia, US	O4	O4.1	95.5	100
SL1005	Florida/Georgia, US	O4	O4.1	95.5	100
Coc2012	Florida/Georgia, US	O4	O4.2	86.7	100
Coc2006	Florida/Georgia, US	O4	O4.2	86.7	100
Coc2008	Florida/Georgia, US	O4	O4.2	86.7	100
CLW020	Florida/Georgia, US	O4	O4.3	88	100
GF2031	Florida/Georgia, US	O4	O4.3	88	100
CAC003	Florida/Georgia, US	O5	-	86.2	100
CAC029	Florida/Georgia, US	O5	-	86.2	100
GF2035	Florida/Georgia, US	O5	-	86.2	100
GF2037	Florida/Georgia, US	O5	-	86.2	100
CGR009	Florida/Georgia, US	O5	-	86.2	100
CLW026	Florida/Georgia, US	O5	-	86.2	100
LW5031	Florida/Georgia, US	O5	-	86.2	100
CAC011	Florida/Georgia, US	O5	-	86.2	100
LW4005	Florida/Georgia, US	O5	-	86.2	100
CAC060	Florida/Georgia, US	O5	-	86.2	100
CC034	Florida/Georgia, US	O5	-	86.2	100
CLW035	Florida/Georgia, US	O5	-	86.2	100
LW5026	Florida/Georgia, US	O5	-	86.2	100
BAa1011	Florida/Georgia, US	O5	-	94.2	100
CLW052	Florida/Georgia, US	O5	-	94.2	100
BAb1013	Florida/Georgia, US	O5	-	94.2	100
CLW028	Florida/Georgia, US	O5	-	94.2	100
BAa3001	Florida/Georgia, US	O5	-	94.2	100
CLW002	Florida/Georgia, US	O5	-	94.2	100
BAa1007	Florida/Georgia, US	O5	-	94.2	100
CAA004	Florida/Georgia, US	O5	-	94.2	100
CLW048	Florida/Georgia, US	O5	-	94.2	100
CM054	Florida/Georgia, US	O5	-	94.2	100
BAb1002	Florida/Georgia, US	O5	-	94.2	100
SW4Bb017	Florida/Georgia, US	O5	-	94.2	100
LWg2003	Florida/Georgia, US	O5	-	94.2	100
2S-10	Florida/Georgia, US	O5	-	94.2	100
LWg3010	Florida/Georgia, US	O5	-	94.2	100
CM050	Florida/Georgia, US	O5	-	94.2	100
CSW005r	Florida/Georgia, US	O5	-	94.2	100
SW4bb005	Florida/Georgia, US	O5	-	94.2	100
Coc4020	Florida/Georgia, US	O5	-	94.2	100
CC003	Florida/Georgia, US	O5	-	94.2	100
Lwg1003	Florida/Georgia, US	O5	-	94.2	100
CSW028r	Florida/Georgia, US	O5	-	94.2	100
LWg3012	Florida/Georgia, US	O5	-	94.2	100
GF3012	Florida/Georgia, US	O5	O5.1	100	100
CLW007	Florida/Georgia, US	O5	O5.1	100	100
CLW043	Florida/Georgia, US	O5	O5.1	100	100
CM013	Florida/Georgia, US	O5	O5.1	100	100
CM052	Florida/Georgia, US	O5	O5.1	100	100
CAA007	Florida/Georgia, US	O6	-	99.5	100
LW5025	Florida/Georgia, US	O6	-	99.5	100
SN1_63.1	Pacific Northwest, US	V1	-	95.6	100
TO5_107.1	Pacific Northwest, US	V1	-	95.6	100
POR4_17.1	Pacific Northwest, US	V11	-	98.6	100
POR4_17.2	Pacific Northwest, US	V11	-	98.6	100
LewPark2_26.1	Pacific Northwest, US	V11	-	98.6	100
LewPark3_26.2	Pacific Northwest, US	V11	-	98.6	100
NI2_89.1	Pacific Northwest, US	V11	-	98.6	100
PU5_60.1	Pacific Northwest, US	V11	-	98.6	100
PU5_60.2	Pacific Northwest, US	V11	-	98.6	100
PU5_60.3	Pacific Northwest, US	V11	-	98.6	100
PU5_60.4	Pacific Northwest, US	V11	-	98.6	100
PU5_60.5	Pacific Northwest, US	V11	-	98.6	100
PU5_60.6	Pacific Northwest, US	V11	-	98.6	100
PU5_60.7	Pacific Northwest, US	V11	-	98.6	100
PU5_60.8	Pacific Northwest, US	V11	-	98.6	100
PU5_60.9	Pacific Northwest, US	V11	-	98.6	100
PU5_60.10	Pacific Northwest, US	V11	-	98.6	100
PU5_60.11	Pacific Northwest, US	V11	-	98.6	100
PU5_60.12	Pacific Northwest, US	V11	-	98.6	100
PU5_60.13	Pacific Northwest, US	V11	-	98.6	100
PU5_60.14	Pacific Northwest, US	V11	-	98.6	100
SA5_67.1	Pacific Northwest, US	V11	-	98.6	100
POR1_10.3	Pacific Northwest, US	V11	-	98.6	100
SY2_46.11	Pacific Northwest, US	V11	-	98.6	100
SY2_46.12	Pacific Northwest, US	V11	-	98.6	100
TO1_98.6	Pacific Northwest, US	V11	-	98.6	100
TO1_99.4	Pacific Northwest, US	V11	-	98.6	100
TO1_99.5	Pacific Northwest, US	V11	-	98.6	100
TO1_99.6	Pacific Northwest, US	V11	-	98.6	100
TO1_99.8	Pacific Northwest, US	V11	-	98.6	100
TO1_99.9	Pacific Northwest, US	V11	-	98.6	100
TO3_32.1	Pacific Northwest, US	V11	-	98.6	100
TO4_90.2	Pacific Northwest, US	V11	-	98.6	100
TO4_90.3	Pacific Northwest, US	V11	-	98.6	100
TO4_90.4	Pacific Northwest, US	V11	-	98.6	100
TO4_90.5	Pacific Northwest, US	V11	-	98.6	100
WH2_54.10	Pacific Northwest, US	V11	-	98.6	100
WH4_58.6	Pacific Northwest, US	V11	-	98.6	100
Corvalis_24.1	Pacific Northwest, US	V11	-	98.6	100
WI7_83.14	Pacific Northwest, US	V11	-	98.6	100
WF2_131.4	Pacific Northwest, US	V12	-	99.3	100
WF2_131.5	Pacific Northwest, US	V12	-	99.3	100
WF2_131.6	Pacific Northwest, US	V12	-	99.3	100
NK3_43.1	Pacific Northwest, US	V12	-	99.3	100
NK3_43.2	Pacific Northwest, US	V12	-	99.3	100
SK6_132.2	Pacific Northwest, US	V12	-	99.3	100
SN2_59.1	Pacific Northwest, US	V13	-	99.6	100
WH5_56.10	Pacific Northwest, US	V13	-	99.6	100
CO13_113.4	Pacific Northwest, US	V14	-	95.6	100
CO13_113.5	Pacific Northwest, US	V14	-	95.6	100
CO13_113.6	Pacific Northwest, US	V15	-	89	100
CO13_113.9	Pacific Northwest, US	V15	-	89	100
CGLESPAC 51.52	Switzerland	V16	V16.1	99.8	100
CGSCA 51.07	Switzerland	V16	V16.1	99.8	100
CAA027	Florida/Georgia, US	V16	V16.2	87.1	100
BAb1014	Florida/Georgia, US	V16	V16.2	87.1	100
BAb1018	Florida/Georgia, US	V16	V16.2	87.1	100
COS033r	Florida/Georgia, US	V16	V16.2	87.1	100
CSW006r	Florida/Georgia, US	V16	V16.2	87.1	100
CNL001	Florida/Georgia, US	V16	V16.2	87.1	100
CSW001r	Florida/Georgia, US	V16	V16.2	87.1	100
CNL006	Florida/Georgia, US	V16	V16.2	87.1	100
Sfl006r	Florida/Georgia, US	V16	V16.2	87.1	100
54CG	Holland	V16		98	100
COS006r	Florida/Georgia, US	V16		98	100
OS32006	Florida/Georgia, US	V16		98	100
1.094	Poland	V16		98	100
COS036r	Florida/Georgia, US	V16		98	100
1.096	Poland	V16		98	100
Td2-1	France	V16		98	100
Td4-4	France	V16		98	100
JM28	Sweden	V16		98	100
CGBAARN	Holland	V16		98	100
Td3-1	France	V16		98	100
3-6-3	Browns Valley, CA, US	V17	-	94.2	100
LWg2008	Florida/Georgia, US	V17	-	94.2	100
Cre1-1	France	V18	-	95	100
Cre2-1	France	V18	-	95	100
1.005	Switzerland	V19		98.5	100
CGTAR 51.04	Switzerland	V19		98.5	100
SN6_55.1	Pacific Northwest, US	V2	-	96.4	100
SN7_47.1	Pacific Northwest, US	V2	-	96.4	100
CO5_94.1	Pacific Northwest, US	V4.1	-	96.3	100
SY1_50.2	Pacific Northwest, US	V4.1	-	96.3	100
SY1_50.9	Pacific Northwest, US	V5	-	90.1	100
TO3_32.2	Pacific Northwest, US	V5	-	90.1	100
TO3_32.3	Pacific Northwest, US	V5	-	90.1	100
TO3_32.4	Pacific Northwest, US	V5	-	90.1	100
TO3_32.6	Pacific Northwest, US	V5	-	90.1	100
TO3_32.7	Pacific Northwest, US	V5	-	90.1	100
TO3_32.8	Pacific Northwest, US	V5	-	90.1	100
TO3_32.9	Pacific Northwest, US	V5	-	90.1	100
CO1_76.10	Pacific Northwest, US	V6	-	90.3	100
POR4_12.2	Pacific Northwest, US	V6	-	91	100
POR4_12.4	Pacific Northwest, US	V6	-	91	100
POR4_12.5	Pacific Northwest, US	V6	-	91	100
POR4_12.6	Pacific Northwest, US	V6	-	91	100
POR4_17.3	Pacific Northwest, US	V6	-	91	100
ParPoint_25.2	Pacific Northwest, US	V6	-	91	100
ParPoint_25.3	Pacific Northwest, US	V6	-	91	100
ParPoint_25.4	Pacific Northwest, US	V6	-	91	100
ParPoint_25.5	Pacific Northwest, US	V6	-	91	100
ParPoint_25.6	Pacific Northwest, US	V6	-	91	100
ParPoint_25.7	Pacific Northwest, US	V6	-	91	100
WF1_84.12	Pacific Northwest, US	V7	-	95	100
TO9_93.2	Pacific Northwest, US	V7	-	95	100
TO9_93.3	Pacific Northwest, US	V7	-	95	100
TO9_93.4	Pacific Northwest, US	V7	-	95	100
WF1_84.6	Pacific Northwest, US	V8	-	91.4	100
CAA022	Florida/Georgia, US	V8	-	93	100
WF1_84.3	Pacific Northwest, US	V8	V8.1	99.5	100
WF1_84.4	Pacific Northwest, US	V8	V8.1	99.5	100
WF1_84.5	Pacific Northwest, US	V8	V8.1	99.5	100
WF1_84.7	Pacific Northwest, US	V8	V8.1	99.5	100
SK5_85.1	Pacific Northwest, US	V8	V8.1	99.5	100
WI7_83.9	Pacific Northwest, US	V8	V8.1	99.5	100
CAA006	Florida/Georgia, US	V8	V8.2	95	100
CLW001	Florida/Georgia, US	V8	V8.2	95	100
CLW033	Florida/Georgia, US	V8	V8.2	95	100

## Sheet: UNSORTED
Strain ID	Isolation Country/Region	GP Analysis Clade	GP Analysis Nested Clade	Bootstrap Support Value (%)
POR4_17.1	Pacific Northwest, US	11	-	98.6
POR4_17.2	Pacific Northwest, US	11	-	98.6
LewPark2_26.1	Pacific Northwest, US	11	-	98.6
LewPark3_26.2	Pacific Northwest, US	11	-	98.6
NI2_89.1	Pacific Northwest, US	11	-	98.6
PU5_60.1	Pacific Northwest, US	11	-	98.6
PU5_60.2	Pacific Northwest, US	11	-	98.6
PU5_60.3	Pacific Northwest, US	11	-	98.6
PU5_60.4	Pacific Northwest, US	11	-	98.6
PU5_60.5	Pacific Northwest, US	11	-	98.6
PU5_60.6	Pacific Northwest, US	11	-	98.6
PU5_60.7	Pacific Northwest, US	11	-	98.6
PU5_60.8	Pacific Northwest, US	11	-	98.6
PU5_60.9	Pacific Northwest, US	11	-	98.6
PU5_60.10	Pacific Northwest, US	11	-	98.6
PU5_60.11	Pacific Northwest, US	11	-	98.6
PU5_60.12	Pacific Northwest, US	11	-	98.6
PU5_60.13	Pacific Northwest, US	11	-	98.6
PU5_60.14	Pacific Northwest, US	11	-	98.6
SA5_67.1	Pacific Northwest, US	11	-	98.6
POR1_10.3	Pacific Northwest, US	11	-	98.6
SY2_46.11	Pacific Northwest, US	11	-	98.6
SY2_46.12	Pacific Northwest, US	11	-	98.6
TO1_98.6	Pacific Northwest, US	11	-	98.6
TO1_99.4	Pacific Northwest, US	11	-	98.6
TO1_99.5	Pacific Northwest, US	11	-	98.6
TO1_99.6	Pacific Northwest, US	11	-	98.6
TO1_99.8	Pacific Northwest, US	11	-	98.6
TO1_99.9	Pacific Northwest, US	11	-	98.6
TO3_32.1	Pacific Northwest, US	11	-	98.6
TO4_90.2	Pacific Northwest, US	11	-	98.6
TO4_90.3	Pacific Northwest, US	11	-	98.6
TO4_90.4	Pacific Northwest, US	11	-	98.6
TO4_90.5	Pacific Northwest, US	11	-	98.6
WH2_54.10	Pacific Northwest, US	11	-	98.6
WH4_58.6	Pacific Northwest, US	11	-	98.6
Corvalis_24.1	Pacific Northwest, US	11	-	98.6
WI7_83.14	Pacific Northwest, US	11	-	98.6
Am1-1	France	D1	-	100
Am2-1	France	D1	-	100
2-11-3	Browns Valley, CA, US	D2	-	98.3
2-4-2	Browns Valley, CA, US	D2	-	98.3
2-14-4	Browns Valley, CA, US	D2	-	98.3
1-5-2	Browns Valley, CA, US	D2	-	98.3
1-5-3	Browns Valley, CA, US	D2	-	98.3
2-10-3	Browns Valley, CA, US	D2	-	98.3
3-1-2	Browns Valley, CA, US	D2	-	98.3
3-1-5	Browns Valley, CA, US	D2	-	98.3
3-2-1	Browns Valley, CA, US	D2	-	98.3
3-4-1	Browns Valley, CA, US	D2	-	98.3
3-5-2	Browns Valley, CA, US	D2	-	98.3
3-7-5	Browns Valley, CA, US	D2	-	98.3
3-9-1	Browns Valley, CA, US	D2	-	98.3
3-9-2	Browns Valley, CA, US	D2	-	98.3
3-10-1	Browns Valley, CA, US	D2	-	98.3
3-10-4	Browns Valley, CA, US	D2	-	98.3
3-10-6	Browns Valley, CA, US	D2	-	98.3
3-17-1	Browns Valley, CA, US	D2	-	98.3
3-17-2	Browns Valley, CA, US	D2	-	98.3
3-19-2	Browns Valley, CA, US	D2	-	98.3
3-19-3	Browns Valley, CA, US	D2	-	98.3
3-10-2	Browns Valley, CA, US	D2	D2.1	86.6
3-15-6	Browns Valley, CA, US	D2	D2.1	86.6
1.58	Switzerland	dFP1	-	97.9
1.061	Switzerland	dFP1	-	97.9
1.057	Switzerland	dFP1	-	97.9
1.058	Switzerland	dFP1	-	97.9
1.064	Switzerland	dFP1	-	97.9
H1-3	France	M1	-	98.8
H4-1	France	M1	-	98.8
428R	Spain	M2	-	88.3
175M	Spain	M2	-	88.3
619M	Spain	M2	-	88.3
537M	Spain	M3	-	81.8
217M	Spain	M3	-	81.8
747M	Spain	M3	-	81.8
CDM188	Florida/Georgia, US	M4	-	80
CG14	Alabama, US	M4	-	80
GF2034	Florida/Georgia, US	M4	-	80
CM058	Florida/Georgia, US	M4	-	80
LWg2010	Florida/Georgia, US	M4	-	80
CAA001	Florida/Georgia, US	M4	M4.1	97.7
CAA032	Florida/Georgia, US	M4	M4.1	97.7
CSW027r	Florida/Georgia, US	M4	M4.2.1	99.4
GF2021	Florida/Georgia, US	M4	M4.2.1	99.4
CAA021	Florida/Georgia, US	M4	M4.2.2	82.1
BAb1017	Florida/Georgia, US	M4	M4.2.2	82.1
CBA008r	Florida/Georgia, US	M4	M4.2.2	82.1
CBA004r	Florida/Georgia, US	M4	M4.2.3	97.2
SW2b004	Florida/Georgia, US	M4	M4.2.3	97.2
LW5023	Florida/Georgia, US	M4	M4.2.3	88.5
Lwg1006	Florida/Georgia, US	M4	M4.2.3	88.5
LWg3003	Florida/Georgia, US	M4	M4.2.3	88.5
LWg3004	Florida/Georgia, US	M4	M4.2.4	86.8
LWg3002	Florida/Georgia, US	M4	M4.2.4	86.8
LWg3011	Florida/Georgia, US	M4	M4.2.4	86.8
A04-1	Japan	MI	-	89.3
A04-2	Japan	MI	-	89.3
A04-3	Japan	MI	-	89.3
A10-1	Japan	MI	-	89.3
A11-3	Japan	MI	-	89.3
A14-1	Japan	MI	-	89.3
A15-1	Japan	MI	-	89.3
A17-1	Japan	MI	-	89.3
A17-2	Japan	MI	-	89.3
A18-1	Japan	MI	-	89.3
A18-2	Japan	MI	-	89.3
A22-1	Japan	MI	-	89.3
A23-1	Japan	MI	-	89.3
A24-1	Japan	MI	-	89.3
A24-3	Japan	MI	-	89.3
A26-1	Japan	MI	-	89.3
A27-2	Japan	MI	-	89.3
A27-3	Japan	MI	-	89.3
A29-1	Japan	MI	-	89.3
A29-2	Japan	MI	-	89.3
A32-2	Japan	MI	-	89.3
A32-3	Japan	MI	-	89.3
A36-1	Japan	MI	-	89.3
A37-2	Japan	MI	-	89.3
A42-1	Japan	MI	-	89.3
A42-2	Japan	MI	-	89.3
A44-1	Japan	MI	-	89.3
A44-2	Japan	MI	-	89.3
A45-2	Japan	MI	-	89.3
A47-1	Japan	MI	-	89.3
A47-2	Japan	MI	-	89.3
A47-3	Japan	MI	-	89.3
A48-1	Japan	MI	-	89.3
A51-1	Japan	MI	-	89.3
A51-2	Japan	MI	-	89.3
A51-3	Japan	MI	-	89.3
A51-4	Japan	MI	-	89.3
A55-2	Japan	MI	-	89.3
A58-1	Japan	MI	-	89.3
A59-1	Japan	MI	-	89.3
Ao01-1	Japan	MI	-	89.3
Ao03-1	Japan	MI	-	89.3
Ao03-3	Japan	MI	-	89.3
Ao05-1	Japan	MI	-	89.3
Ao05-2	Japan	MI	-	89.3
Ao10-1	Japan	MI	-	89.3
Ao11-1	Japan	MI	-	89.3
Ao14-1	Japan	MI	-	89.3
Ao25-1	Japan	MI	-	89.3
Ao26-1	Japan	MI	-	89.3
Ao27-1	Japan	MI	-	89.3
Ao28-1	Japan	MI	-	89.3
Ao34-1	Japan	MI	-	89.3
Ao37-1	Japan	MI	-	89.3
Ao39-1	Japan	MI	-	89.3
Ao41-1	Japan	MI	-	89.3
AoS08-1	Japan	MI	-	89.3
AoS10-1	Japan	MI	-	89.3
AoS13-1	Japan	MI	-	89.3
I01-1	Japan	MI	-	89.3
I05-1	Japan	MI	-	89.3
I08-1	Japan	MI	-	89.3
I08-2	Japan	MI	-	89.3
I08-3	Japan	MI	-	89.3
I10-1r	Japan	MI	-	89.3
I11-1	Japan	MI	-	89.3
I14-1	Japan	MI	-	89.3
I15-1	Japan	MI	-	89.3
I23-1	Japan	MI	-	89.3
I23-2	Japan	MI	-	89.3
I23-3	Japan	MI	-	89.3
I24-1	Japan	MI	-	89.3
I34-1	Japan	MI	-	89.3
I39-1	Japan	MI	-	89.3
I44-1	Japan	MI	-	89.3
I53-1	Japan	MI	-	89.3
I55-1	Japan	MI	-	89.3
I59-3	Japan	MI	-	89.3
I59-4	Japan	MI	-	89.3
I60-1	Japan	MI	-	89.3
I60-2	Japan	MI	-	89.3
I60-3	Japan	MI	-	89.3
K18-1	Japan	MI	-	89.3
K19-1	Japan	MI	-	89.3
K20-1	Japan	MI	-	89.3
K21-1	Japan	MI	-	89.3
K22-1	Japan	MI	-	89.3
K23-1	Japan	MI	-	89.3
K24-1	Japan	MI	-	89.3
K26-1	Japan	MI	-	89.3
K27-1	Japan	MI	-	89.3
K28-1	Japan	MI	-	89.3
K29-1	Japan	MI	-	89.3
K29-2	Japan	MI	-	89.3
K30-1	Japan	MI	-	89.3
K31-2	Japan	MI	-	89.3
K32-1	Japan	MI	-	89.3
K33-1	Japan	MI	-	89.3
K33-2	Japan	MI	-	89.3
K34-1	Japan	MI	-	89.3
K35-1	Japan	MI	-	89.3
K36-1	Japan	MI	-	89.3
K37-1	Japan	MI	-	89.3
K38-1	Japan	MI	-	89.3
K39-1	Japan	MI	-	89.3
K40-1	Japan	MI	-	89.3
K41-1	Japan	MI	-	89.3
K42-1	Japan	MI	-	89.3
K45-1	Japan	MI	-	89.3
M03-2	Japan	MI	-	89.3
M04-1	Japan	MI	-	89.3
M05-2	Japan	MI	-	89.3
M06-1	Japan	MI	-	89.3
M06-2	Japan	MI	-	89.3
M06-3	Japan	MI	-	89.3
M09-1	Japan	MI	-	89.3
M09-2	Japan	MI	-	89.3
M09-3	Japan	MI	-	89.3
M15-1	Japan	MI	-	89.3
M15-2	Japan	MI	-	89.3
M15-3	Japan	MI	-	89.3
M15-4	Japan	MI	-	89.3
M23-1	Japan	MI	-	89.3
M23-2	Japan	MI	-	89.3
M26-1	Japan	MI	-	89.3
M30-2	Japan	MI	-	89.3
M34-1	Japan	MI	-	89.3
M35-1	Japan	MI	-	89.3
M38-1	Japan	MI	-	89.3
M40-3	Japan	MI	-	89.3
M41-3	Japan	MI	-	89.3
M42-1	Japan	MI	-	89.3
M42-3	Japan	MI	-	89.3
M45-3	Japan	MI	-	89.3
M46-2	Japan	MI	-	89.3
M46-3	Japan	MI	-	89.3
M47-1	Japan	MI	-	89.3
M56-1	Japan	MI	-	89.3
M57-1	Japan	MI	-	89.3
M57-2	Japan	MI	-	89.3
SM02-1	Japan	MI	-	89.3
SM04-1	Japan	MI	-	89.3
SM04-2	Japan	MI	-	89.3
SM04-3	Japan	MI	-	89.3
SM05-1	Japan	MI	-	89.3
SM14-1	Japan	MI	-	89.3
SM24-1	Japan	MI	-	89.3
SM24-2	Japan	MI	-	89.3
SM24-3	Japan	MI	-	89.3
SM30-1	Japan	MI	-	89.3
SM34-1	Japan	MI	-	89.3
SM36-1	Japan	MI	-	89.3
SM36-2	Japan	MI	-	89.3
SM36-3	Japan	MI	-	89.3
SM43-1	Japan	MI	-	89.3
SM44-1	Japan	MI	-	89.3
SM44-2	Japan	MI	-	89.3
SM44-3	Japan	MI	-	89.3
SM46-1	Japan	MI	-	89.3
SM55-1	Japan	MI	-	89.3
SM56-1	Japan	MI	-	89.3
SM57-1	Japan	MI	-	89.3
SS09-1	Japan	MI	-	89.3
SS14-1	Japan	MI	-	89.3
SS15-1	Japan	MI	-	89.3
SS16-1	Japan	MI	-	89.3
SS18-1	Japan	MI	-	89.3
SS20-1	Japan	MI	-	89.3
SS20-2	Japan	MI	-	89.3
SS20-3	Japan	MI	-	89.3
SS30-1	Japan	MI	-	89.3
SS37-1	Japan	MI	-	89.3
SS40-1	Japan	MI	-	89.3
SS40-2	Japan	MI	-	89.3
SS40-3	Japan	MI	-	89.3
SS45-1	Japan	MI	-	89.3
SS51-2	Japan	MI	-	89.3
SS52-2	Japan	MI	-	89.3
SS56-1	Japan	MI	-	89.3
SS56-2	Japan	MI	-	89.3
SS56-3	Japan	MI	-	89.3
SS57-1	Japan	MI	-	89.3
SS58-1	Japan	MI	-	89.3
SS59-1	Japan	MI	-	89.3
T01-1	Japan	MI	-	89.3
T01-2	Japan	MI	-	89.3
T01-3	Japan	MI	-	89.3
T04-1	Japan	MI	-	89.3
T05-1	Japan	MI	-	89.3
T05-2	Japan	MI	-	89.3
T05-4	Japan	MI	-	89.3
T10-1	Japan	MI	-	89.3
T11-1	Japan	MI	-	89.3
T12-1	Japan	MI	-	89.3
T14-1	Japan	MI	-	89.3
T15-1	Japan	MI	-	89.3
T17	Japan	MI	-	89.3
T21-1	Japan	MI	-	89.3
T22-1	Japan	MI	-	89.3
T22-2	Japan	MI	-	89.3
T22-3	Japan	MI	-	89.3
T23-1	Japan	MI	-	89.3
T24-2	Japan	MI	-	89.3
T26-1	Japan	MI	-	89.3
T26-2	Japan	MI	-	89.3
T31-1	Japan	MI	-	89.3
T31-2	Japan	MI	-	89.3
T31-3	Japan	MI	-	89.3
T35-1	Japan	MI	-	89.3
T36-2	Japan	MI	-	89.3
T39-1	Japan	MI	-	89.3
T42-1	Japan	MI	-	89.3
T43-1	Japan	MI	-	89.3
T43-3	Japan	MI	-	89.3
T44-1	Japan	MI	-	89.3
T46-1	Japan	MI	-	89.3
T49-2	Japan	MI	-	89.3
T52-3	Japan	MI	-	89.3
T53-2	Japan	MI	-	89.3
T53-3	Japan	MI	-	89.3
A38-1	Japan	MII	-	99.2
Ao43-1	Japan	MII	-	99.2
Ao43-2	Japan	MII	-	99.2
Ao40-1	Japan	MIII	-	99.7
AoS11-1	Japan	MIII	-	99.7
GF3013	Florida/Georgia, US	O1	-	-
OS13007	Florida/Georgia, US	O1	-	-
Coc2005	Florida/Georgia, US	O1	-	-
OS11	Florida/Georgia, US	O1	-	-
CSR003	Florida/Georgia, US	O1	-	-
BAb1010	Florida/Georgia, US	O1	-	-
SL21041	Florida/Georgia, US	O1	-	-
OS13001	Florida/Georgia, US	O1	-	-
OS22001	Florida/Georgia, US	O1	-	-
BA4b031	Florida/Georgia, US	O1	-	-
CLW041	Florida/Georgia, US	O1	-	-
Coc2011	Florida/Georgia, US	O1	-	-
CM039	Florida/Georgia, US	O1	-	-
CGR008	Florida/Georgia, US	O1	-	-
Coc2013	Florida/Georgia, US	O1	-	-
CC010	Florida/Georgia, US	O1	-	-
Coc1002	Florida/Georgia, US	O1	-	-
CGR017	Florida/Georgia, US	O1	-	-
OS21009	Florida/Georgia, US	O1	-	-
1-5-4	Browns Valley, CA, US	O1	O1.1	95.5
Coc4021	Florida/Georgia, US	O1	O1.1	95.5
SW2b008	Florida/Georgia, US	O1	O1.2	96.1
BAa1002	Florida/Georgia, US	O1	O1.2	96.1
BAb1016	Florida/Georgia, US	O1	O1.2	96.1
SL21025	Florida/Georgia, US	O1	O1.3	82.5
BAa1003	Florida/Georgia, US	O1	O1.3	82.5
CC007	Florida/Georgia, US	O1	O1.3	82.5
Coc3007	Florida/Georgia, US	O1	O1.3	82.5
OS42002	Florida/Georgia, US	O1	O1.3	82.5
CC009	Florida/Georgia, US	O2	-	97.9
OS42004	Florida/Georgia, US	O2	-	97.9
BAa1005	Florida/Georgia, US	O2	-	97.9
OS21018	Florida/Georgia, US	O2	-	97.9
OS41035	Florida/Georgia, US	O2	-	97.9
CC022r	Florida/Georgia, US	O3		100
Sfl001r	Florida/Georgia, US	O3		100
CAC046	Florida/Georgia, US	O3		100
CC041r	Florida/Georgia, US	O3		100
CC043r	Florida/Georgia, US	O3		100
Sfl012r	Florida/Georgia, US	O3		100
CC030	Florida/Georgia, US	O4	-	-
CC035	Florida/Georgia, US	O4	-	-
CNL005	Florida/Georgia, US	O4	-	-
I-3	Oregon	O4	-	-
I-1	Oregon	O4	-	-
I-2	Oregon	O4	-	-
PeOR003	Oregon	O4	-	-
CC006	Florida/Georgia, US	O4	-	-
CAC078	Florida/Georgia, US	O4	-	-
CGA010	Florida/Georgia, US	O4	-	-
Coc3006	Florida/Georgia, US	O4	-	-
CGA001	Florida/Georgia, US	O4	-	-
CAC055	Florida/Georgia, US	O4	-	-
SW4b007	Florida/Georgia, US	O4	-	-
COS005r	Florida/Georgia, US	O4	-	-
SW2b007	Florida/Georgia, US	O4	-	-
CAC017	Florida/Georgia, US	O4	-	-
GF2007	Florida/Georgia, US	O4	-	-
Coc2009	Florida/Georgia, US	O4	-	-
BAb1011	Florida/Georgia, US	O4	-	-
GF2040	Florida/Georgia, US	O4	-	-
CAC019	Florida/Georgia, US	O4	-	-
CGR014	Florida/Georgia, US	O4	-	-
CNL003	Florida/Georgia, US	O4	-	-
CNL002	Florida/Georgia, US	O4	-	-
Coc2010	Florida/Georgia, US	O4	-	-
GF2033	Florida/Georgia, US	O4	-	-
BAb1009	Florida/Georgia, US	O4	-	-
CNL004	Florida/Georgia, US	O4	-	-
CLW027	Florida/Georgia, US	O4	-	-
CLW030r	Florida/Georgia, US	O4	-	-
CAC072	Florida/Georgia, US	O4	O4.1	95.5
OS32012	Florida/Georgia, US	O4	O4.1	95.5
CGR003	Florida/Georgia, US	O4	O4.1	95.5
OS31002	Florida/Georgia, US	O4	O4.1	95.5
CSR001	Florida/Georgia, US	O4	O4.1	95.5
SL1005	Florida/Georgia, US	O4	O4.1	95.5
Coc2012	Florida/Georgia, US	O4	O4.2	86.7
Coc2006	Florida/Georgia, US	O4	O4.2	86.7
Coc2008	Florida/Georgia, US	O4	O4.2	86.7
CLW020	Florida/Georgia, US	O4	O4.3	88
GF2031	Florida/Georgia, US	O4	O4.3	88
CAC003	Florida/Georgia, US	O5	-	86.2
CAC029	Florida/Georgia, US	O5	-	86.2
GF2035	Florida/Georgia, US	O5	-	86.2
GF2037	Florida/Georgia, US	O5	-	86.2
CGR009	Florida/Georgia, US	O5	-	86.2
CLW026	Florida/Georgia, US	O5	-	86.2
LW5031	Florida/Georgia, US	O5	-	86.2
CAC011	Florida/Georgia, US	O5	-	86.2
LW4005	Florida/Georgia, US	O5	-	86.2
CAC060	Florida/Georgia, US	O5	-	86.2
CC034	Florida/Georgia, US	O5	-	86.2
CLW035	Florida/Georgia, US	O5	-	86.2
LW5026	Florida/Georgia, US	O5	-	86.2
BAa1011	Florida/Georgia, US	O5	-	94.2
CLW052	Florida/Georgia, US	O5	-	94.2
BAb1013	Florida/Georgia, US	O5	-	94.2
CLW028	Florida/Georgia, US	O5	-	94.2
BAa3001	Florida/Georgia, US	O5	-	94.2
CLW002	Florida/Georgia, US	O5	-	94.2
BAa1007	Florida/Georgia, US	O5	-	94.2
CAA004	Florida/Georgia, US	O5	-	94.2
CLW048	Florida/Georgia, US	O5	-	94.2
CM054	Florida/Georgia, US	O5	-	94.2
BAb1002	Florida/Georgia, US	O5	-	94.2
SW4Bb017	Florida/Georgia, US	O5	-	94.2
LWg2003	Florida/Georgia, US	O5	-	94.2
2S-10	Florida/Georgia, US	O5	-	94.2
LWg3010	Florida/Georgia, US	O5	-	94.2
CM050	Florida/Georgia, US	O5	-	94.2
CSW005r	Florida/Georgia, US	O5	-	94.2
SW4bb005	Florida/Georgia, US	O5	-	94.2
Coc4020	Florida/Georgia, US	O5	-	94.2
CC003	Florida/Georgia, US	O5	-	94.2
Lwg1003	Florida/Georgia, US	O5	-	94.2
CSW028r	Florida/Georgia, US	O5	-	94.2
LWg3012	Florida/Georgia, US	O5	-	94.2
GF3012	Florida/Georgia, US	O5	O5.1	100
CLW007	Florida/Georgia, US	O5	O5.1	100
CLW043	Florida/Georgia, US	O5	O5.1	100
CM013	Florida/Georgia, US	O5	O5.1	100
CM052	Florida/Georgia, US	O5	O5.1	100
CAA007	Florida/Georgia, US	O6	-	99.5
LW5025	Florida/Georgia, US	O6	-	99.5
SN1_63.1	Pacific Northwest, US	V1	-	95.6
TO5_107.1	Pacific Northwest, US	V1	-	95.6
WF2_131.4	Pacific Northwest, US	V12	-	99.3
WF2_131.5	Pacific Northwest, US	V12	-	99.3
WF2_131.6	Pacific Northwest, US	V12	-	99.3
NK3_43.1	Pacific Northwest, US	V12	-	99.3
NK3_43.2	Pacific Northwest, US	V12	-	99.3
SK6_132.2	Pacific Northwest, US	V12	-	99.3
SN2_59.1	Pacific Northwest, US	V13	-	99.6
WH5_56.10	Pacific Northwest, US	V13	-	99.6
CO13_113.4	Pacific Northwest, US	V14	-	95.6
CO13_113.5	Pacific Northwest, US	V14	-	95.6
CO13_113.6	Pacific Northwest, US	V15	-	89
CO13_113.9	Pacific Northwest, US	V15	-	89
CGLESPAC 51.52	Switzerland	V16	V16.1	99.8
CGSCA 51.07	Switzerland	V16	V16.1	99.8
CAA027	Florida/Georgia, US	V16	V16.2	87.1
BAb1014	Florida/Georgia, US	V16	V16.2	87.1
BAb1018	Florida/Georgia, US	V16	V16.2	87.1
COS033r	Florida/Georgia, US	V16	V16.2	87.1
CSW006r	Florida/Georgia, US	V16	V16.2	87.1
CNL001	Florida/Georgia, US	V16	V16.2	87.1
CSW001r	Florida/Georgia, US	V16	V16.2	87.1
CNL006	Florida/Georgia, US	V16	V16.2	87.1
Sfl006r	Florida/Georgia, US	V16	V16.2	87.1
54CG	Holland	V16		98
COS006r	Florida/Georgia, US	V16		98
OS32006	Florida/Georgia, US	V16		98
1.094	Poland	V16		98
COS036r	Florida/Georgia, US	V16		98
1.096	Poland	V16		98
Td2-1	France	V16		98
Td4-4	France	V16		98
JM28	Sweden	V16		98
CGBAARN	Holland	V16		98
Td3-1	France	V16		98
3-6-3	Browns Valley, CA, US	V17	-	94.2
LWg2008	Florida/Georgia, US	V17	-	94.2
Cre1-1	France	V18	-	95
Cre2-1	France	V18	-	95
1.005	Switzerland	V19		98.5
CGTAR 51.04	Switzerland	V19		98.5
SN6_55.1	Pacific Northwest, US	V2	-	96.4
SN7_47.1	Pacific Northwest, US	V2	-	96.4
CO5_94.1	Pacific Northwest, US	V4.1	-	96.3
SY1_50.2	Pacific Northwest, US	V4.1	-	96.3
SY1_50.9	Pacific Northwest, US	V5	-	90.1
TO3_32.2	Pacific Northwest, US	V5	-	90.1
TO3_32.3	Pacific Northwest, US	V5	-	90.1
TO3_32.4	Pacific Northwest, US	V5	-	90.1
TO3_32.6	Pacific Northwest, US	V5	-	90.1
TO3_32.7	Pacific Northwest, US	V5	-	90.1
TO3_32.8	Pacific Northwest, US	V5	-	90.1
TO3_32.9	Pacific Northwest, US	V5	-	90.1
CO1_76.10	Pacific Northwest, US	V6	-	90.3
POR4_12.2	Pacific Northwest, US	V6	-	91
POR4_12.4	Pacific Northwest, US	V6	-	91
POR4_12.5	Pacific Northwest, US	V6	-	91
POR4_12.6	Pacific Northwest, US	V6	-	91
POR4_17.3	Pacific Northwest, US	V6	-	91
ParPoint_25.2	Pacific Northwest, US	V6	-	91
ParPoint_25.3	Pacific Northwest, US	V6	-	91
ParPoint_25.4	Pacific Northwest, US	V6	-	91
ParPoint_25.5	Pacific Northwest, US	V6	-	91
ParPoint_25.6	Pacific Northwest, US	V6	-	91
ParPoint_25.7	Pacific Northwest, US	V6	-	91
WF1_84.12	Pacific Northwest, US	V7	-	95
TO9_93.2	Pacific Northwest, US	V7	-	95
TO9_93.3	Pacific Northwest, US	V7	-	95
TO9_93.4	Pacific Northwest, US	V7	-	95
WF1_84.6	Pacific Northwest, US	V8	-	91.4
CAA022	Florida/Georgia, US	V8	-	93
WF1_84.3	Pacific Northwest, US	V8	V8.1	99.5
WF1_84.4	Pacific Northwest, US	V8	V8.1	99.5
WF1_84.5	Pacific Northwest, US	V8	V8.1	99.5
WF1_84.7	Pacific Northwest, US	V8	V8.1	99.5
SK5_85.1	Pacific Northwest, US	V8	V8.1	99.5
WI7_83.9	Pacific Northwest, US	V8	V8.1	99.5
CAA006	Florida/Georgia, US	V8	V8.2	95
CLW001	Florida/Georgia, US	V8	V8.2	95
CLW033	Florida/Georgia, US	V8	V8.2	95
